# Supplementary material for: Characterization of 29 newly isolated bacteriophages as a potential therapeutic agent against IMP-6-producing Klebsiella pneumoniae from clinical specimens
Source: Microbiol Spectr. 2023 Sep 19;11(5):e04761-22. doi: 10.1128/spectrum.04761-22 (PMC10581060; doi:10.1128/spectrum.04761-22)
Supplement: Supplemental Tables — Tables S1 to S8. [file spectrum.04761-22-s0002.xlsx]

## Sheet: Table S1
Table S1. Information on the K. pneumoniae hosts used in this study.
Strain name	ST	K locus	Isolate
Kp1	ST37	KL136	Clinical isolate (Human-derived)
Kp2	ST37	KL136	Clinical isolate (Human-derived)
Kp3	ST37	KL136	Clinical isolate (Human-derived)
Kp4	ST37	KL136	Clinical isolate (Human-derived)
Kp5	ST37	KL136	Clinical isolate (Human-derived)
Kp6	ST37	KL136	Clinical isolate (Human-derived)
Kp7	ST37	KL136	Clinical isolate (Human-derived)
Kp8	ST37	KL136	Clinical isolate (Human-derived)
Kp9	ST37	-	Clinical isolate (Human-derived)
Kp10	ST37	KL136	Clinical isolate (Human-derived)
Kp11	ST37	KL136	Clinical isolate (Human-derived)
Kp12	ST37	KL136	Clinical isolate (Human-derived)
Kp13	ST37	KL136	Clinical isolate (Human-derived)
Kp14	ST37	KL136	Clinical isolate (Human-derived)
Kp15	ST37	KL136	Clinical isolate (Human-derived)
Kp16	ST37	KL136	Clinical isolate (Human-derived)
Kp17	ST37	KL136	Clinical isolate (Human-derived)
Kp18	ST37	KL136	Clinical isolate (Human-derived)
Kp19	ST37	KL136	Clinical isolate (Human-derived)
Kp20	ST37	KL136	Clinical isolate (Human-derived)
Kp21	ST37	KL136	Clinical isolate (Human-derived)
Kp22	ST37	KL136	Clinical isolate (Human-derived)
Kp23	ST37	KL136	Clinical isolate (Human-derived)
Kp24	ST37	KL136	Clinical isolate (Human-derived)
Kp25	ST37	KL136	Clinical isolate (Human-derived)
Kp26	ST37	KL136	Clinical isolate (Human-derived)
Kp27	ST76	KL14?	Clinical isolate (Human-derived)
Kp28	ST1061	KL62	Clinical isolate (Human-derived)
Kp29	ST1061	KL62	Clinical isolate (Human-derived)
Kp30	ST36-1LV	KL62	Clinical isolate (Human-derived)
Kp31	ST1106-2LV	KL8 (KL22/37)	Clinical isolate (Human-derived)
Kp32	ST23	KL1	Clinical isolate (Human-derived)
Each sequence type (ST) and serotype based on the K locus were determined using Kleborate (67).
The “K locus” column was described based on Kleborate.

## Sheet: Table S2
Table S2. The genomic information of phages isolated in Japan.
Phage name	Indicated host	Genome size	CDS	tRNA	Contigs	AMR genes	VF genes	Package system	Direct terminal repeat	Permuted	DRA accession no.	Viral cluster from vContact2	Suggested family from vContact2	Suggested genus from vContact2	Suggested family or genus based on ANI	TEM morphology	Temperate or virulent	Assembly number
øEc_1	Ec1	77566	125	1	1	0	0	DTR (short)	193	No	DRR406538	VC_105_0	Gordonclarkvirinae	Kuravirus	Kuravirus (genus)	podovirus	temperate	SAMD00600834
øKp_1	Kp1	176008	274	2	1	0	0	unknown	-	Yes	DRR406539	VC_89_0	Straboviridae	Slopekvirus	Slopekvirus (genus)	myovirus	virulent	SAMD00600835
øKp_3	Kp3	176058	274	2	1	0	0	unknown	-	Yes	DRR406540	VC_89_0	Straboviridae	Slopekvirus	Slopekvirus (genus)	myovirus	virulent	SAMD00600836
øKp_4	Kp4	176060	274	2	1	0	0	unknown	-	Yes	DRR406541	VC_89_0	Straboviridae	Slopekvirus	Slopekvirus (genus)	myovirus	virulent	SAMD00600837
øKp_5	Kp5	175990	274	2	1	0	0	unknown	-	Yes	DRR406542	VC_89_0	Straboviridae	Slopekvirus	Slopekvirus (genus)	myovirus	virulent	SAMD00600838
øKp_7-1	Kp7	48403	58	0	1	0	0	Headful	-	Yes	DRR406543	VC_124_0	unassigned	unassigned	unclassified	siphovirus	virulent	SAMD00600839
øKp_7-2	Kp7	48366	59	0	1	0	0	unknown	-	Yes	DRR406544	VC_124_0	unassigned	unassigned	unclassified	siphovirus	virulent	SAMD00600840
øKp_8	Kp8	176066	274	2	1	0	0	unknown	-	Yes	DRR406545	VC_89_0	Straboviridae	Slopekvirus	Slopekvirus (genus)	myovirus	virulent	SAMD00600841
øKp_9	Kp9	175957	272	2	2	0	0	unknown	-	Yes	DRR406546	VC_89_0	Straboviridae	Slopekvirus	Slopekvirus (genus)	myovirus	virulent	SAMD00600842
øKp_10	Kp10	176058	276	2	1	0	0	unknown	-	Yes	DRR406547	VC_89_0	Straboviridae	Slopekvirus	Slopekvirus (genus)	myovirus	virulent	SAMD00600843
øKp_11	Kp11	176058	274	2	1	0	0	unknown	-	Yes	DRR406548	VC_89_0	Straboviridae	Slopekvirus	Slopekvirus (genus)	myovirus	virulent	SAMD00600844
øKp_12	Kp12	176058	275	2	1	0	0	unknown	-	Yes	DRR406549	VC_89_0	Straboviridae	Slopekvirus	Slopekvirus (genus)	myovirus	virulent	SAMD00600845
øKp_13	Kp13	175999	274	2	1	0	0	Headful	-	Yes	DRR406550	VC_89_0	Straboviridae	Slopekvirus	Slopekvirus (genus)	myovirus	virulent	SAMD00600846
øKp_14	Kp14	48219	57	0	1	0	0	Headful	-	Yes	DRR406551	VC_124_0	unassigned	unassigned	unclassified (genus)	siphovirus	virulent	SAMD00600847
øKp_15	Kp15	175988	273	2	2	0	0	unknown	-	Yes	DRR406552	VC_89_0	Straboviridae	Slopekvirus	Slopekvirus (genus)	myovirus	virulent	SAMD00600848
øKp_16	Kp16	175995	272	2	1	0	0	unknown	-	Yes	DRR406553	VC_89_0	Straboviridae	Slopekvirus	Slopekvirus (genus)	myovirus	virulent	SAMD00600849
øKp_17	Kp17	176074	272	2	1	0	0	unknown	-	Yes	DRR406554	VC_89_0	Straboviridae	Slopekvirus	Slopekvirus (genus)	myovirus	virulent	SAMD00600850
øKp_18	Kp18	178160	276	2	2	0	0	unknown	-	Yes	DRR406555	VC_89_0	Straboviridae	Slopekvirus	Slopekvirus (genus)	myovirus	virulent	SAMD00600851
øKp_19	Kp19	176015	273	2	1	0	0	Headful	-	Yes	DRR406556	VC_89_0	Straboviridae	Slopekvirus	Slopekvirus (genus)	myovirus	virulent	SAMD00600852
øKp_20	Kp20	176066	274	2	1	0	0	unknown	-	Yes	DRR406556	VC_89_0	Straboviridae	Slopekvirus	Slopekvirus (genus)	myovirus	virulent	SAMD00600853
øKp_21	Kp21	353382	532	8	8	0	0	unknown	-	Yes	DRR406556	VC_127_5	-	Alcyoneusvirus	Alcyoneusvirus (genus)	myovirus	virulent	SAMD00600854
øKp_22	Kp22	167801	271	16	1	0	0	unknown	-	Yes	DRR406559	Overlap (VC_55/VC_59)	unassigned	unassigned	Jiaodavirus (genus)	myovirus	virulent	SAMD00600855
øKp_23	Kp23	175926	273	2	2	0	0	unknown	-	Yes	DRR406560	VC_89_0	Straboviridae	Slopekvirus	Slopekvirus (genus)	myovirus	virulent	SAMD00600856
øKp_24	Kp24	48419	59	0	1	0	0	Headful	-	Yes	DRR406561	VC_124_0	unassigned	unassigned	unclassified	siphovirus	virulent	SAMD00600857
øKp_26	Kp26	175967	273	2	1	0	0	unknown	-	Yes	DRR406562	VC_89_0	Straboviridae	Slopekvirus	Slopekvirus (genus)	myovirus	virulent	SAMD00600858
øKp_27	Kp27	110223	145	27	1	0	0	unknown	-	Yes	DRR406563	Overlap (VC_112/VC_113)	Demerecviridae	Sugarlandvirus	Sugarlandvirus (genus)	siphovirus	virulent	SAMD00600859
øKp_30	Kp30	33740	41	0	1	0	0	unknown	-	Yes	DRR406564	Outlier	unassigned	unassigned	Lederbergvirus (genus)	podovirus	temperate	SAMD00600860
øKp_31	Kp31	39506	49	0	1	0	0	DTR (short)	310	No	DRR406565	VC_294_0	Autographiviridae	-	Autographiviridae (Family)	podovirus	virulent	SAMD00600861
øKp_32	Kp32	251460	275	1	1	0	0	Headful	-	Yes	DRR406566	VC_323_3	(Singleton)	(Singleton)	unclassified	myovirus	virulent	SAMD00600862
In determining the ANI, we collected the phage genomes, which show the highly similar nucleotide identity using blastn as default settings.
Each phage lifecycle was presumed using PhaTYP (68).

## Sheet: Table S3
Table S3. The list of the Acr/Aca protein in representative phages. AcrFinder was used to detect the Acr/Aca proteins.
Phage	Start	End	Strand	Protein ID	aa Length	Acr/Aca
øEc_1	34059	34292	+	Protein(34059-34292)	78	Acr candidate
øEc_1	34273	34497	+	Protein(34273-34497)	75	Norman_24_NODE_23_length_34065_cov_17.175448_27|HTH_3|AcrIIA1|50.0|0.0066
øKp_1	57122	57514	+	Protein(57122-57514)	131	Acr candidate
øKp_1	57621	57902	+	Protein(57621-57902)	94	Acr candidate
øKp_1	57874	58296	+	Protein(57874-58296)	141	AcrIIA15-0-3300007853_____Ga0114093_100491_27|HTH_XRE|34.9|0.0081
øKp_7-1	15274	15771	-	Protein(15274-15771)	166	Acr candidate
øKp_7-1	15758	16069	-	Protein(15758-16069)	104	Acr candidate
øKp_7-1	16252	16602	-	Protein(16252-16602)	117	Acr candidate
øKp_7-1	16655	17182	-	Protein(16655-17182)	176	AcrIIA1-0-ERS698771|NODE_141_length_3704_cov_4.136750_6|HTH_5|33.3|0.0017
øKp_7-1	17179	17433	-	Protein(17179-17433)	85	Acr candidate
øKp_7-1	17381	17575	-	Protein(17381-17575)	65	Acr candidate
øKp_7-1	17588	17845	-	Protein(17588-17845)	86	Acr candidate
øKp_7-1	25954	26052	+	Protein(25954-26052)	33	Acr candidate
øKp_7-1	26025	26519	+	Protein(26025-26519)	165	Acr candidate
øKp_7-1	26528	26731	+	Protein(26528-26731)	68	AcrIIA1-0-WP_009301537.1|HTH_3|33.3|8.6e-07
øKp_14	25082	25201	-	Protein(25082-25201)	40	Acr candidate
øKp_14	25173	25376	-	Protein(25173-25376)	68	AcrIIA1-0-WP_009301537.1|HTH_3|33.3|8.8e-07
øKp_14	25385	25867	-	Protein(25385-25867)	161	Acr candidate
øKp_21_contig2	41582	42142	-	Protein(41582-42142)	187	Acr candidate
øKp_21_contig2	42207	42746	-	Protein(42207-42746)	180	Acr candidate
øKp_21_contig2	42762	43271	-	Protein(42762-43271)	170	WP_071168549.1|HTH_XRE-0-AcrIIA15|39.6|0.00021
øKp_21_contig2	43340	43528	-	Protein(43340-43528)	63	Acr candidate
øKp_21_contig2	43549	44109	-	Protein(43549-44109)	187	Acr candidate
øKp_21_contig7	1162	1569	+	Protein(1162-1569)	136	Acr candidate
øKp_21_contig7	1562	1951	+	Protein(1562-1951)	130	Acr candidate
øKp_21_contig7	1951	2397	+	Protein(1951-2397)	149	WP_144485231.1|HTH_3|AcrIIA15|32.3|0.00036
øKp_21_contig7	2387	2830	+	Protein(2387-2830)	148	Acr candidate
øKp_21_contig7	2827	3156	+	Protein(2827-3156)	110	Acr candidate
øKp_21_contig7	3174	3512	+	Protein(3174-3512)	113	Acr candidate
øKp_22	4756	5016	+	Protein(4756-5016)	87	Acr candidate
øKp_22	5013	5327	+	Protein(5013-5327)	105	Acr candidate
øKp_22	5324	5656	+	Protein(5324-5656)	111	Acr candidate
øKp_22	5653	6165	+	Protein(5653-6165)	171	Acr candidate
øKp_22	6158	6331	+	Protein(6158-6331)	58	Acr candidate
øKp_22	6321	6611	+	Protein(6321-6611)	97	Acr candidate
øKp_22	6574	6843	+	Protein(6574-6843)	90	Acr candidate
øKp_22	6836	7024	+	Protein(6836-7024)	63	Acr candidate
øKp_22	6991	7317	+	Protein(6991-7317)	109	Acr candidate
øKp_22	7314	7484	+	Protein(7314-7484)	57	Acr candidate
øKp_22	7486	7875	+	Protein(7486-7875)	130	3300007096_____Ga0102538_100325_2|HTH_26|AcrIIA15|31.3|0.0071
øKp_22	7996	8448	+	Protein(7996-8448)	151	Acr candidate
øKp_22	8441	8749	+	Protein(8441-8749)	103	Acr candidate
øKp_22	8786	9259	+	Protein(8786-9259)	158	Acr candidate
øKp_22	146713	146865	+	Protein(146713-146865)	51	Acr candidate
øKp_22	146862	147227	+	Protein(146862-147227)	122	Acr candidate
øKp_22	147211	147444	+	Protein(147211-147444)	78	Acr candidate
øKp_22	147499	147723	+	Protein(147499-147723)	75	Acr candidate
øKp_22	147896	148075	+	Protein(147896-148075)	60	WP_081633002.1|HTH_26|AcrIIA15|33.3|0.0039
øKp_22	148075	148632	+	Protein(148075-148632)	186	Acr candidate
øKp_22	148633	149082	+	Protein(148633-149082)	150	Acr candidate
øKp_24	37165	37368	-	Protein(37165-37368)	68	AcrIIA1-0-WP_009301537.1|HTH_3|33.3|8.8e-07
øKp_24	37377	37871	-	Protein(37377-37871)	165	Acr candidate
øKp_24	37844	37942	-	Protein(37844-37942)	33	Acr candidate
øKp_24	46051	46308	+	Protein(46051-46308)	86	Acr candidate
øKp_24	46321	46515	+	Protein(46321-46515)	65	Acr candidate
øKp_24	46463	46717	+	Protein(46463-46717)	85	Acr candidate
øKp_24	46714	47241	+	Protein(46714-47241)	176	AcrIIA1-0-ERS698771|NODE_141_length_3704_cov_4.136750_6|HTH_5|33.3|0.0017
øKp_24	47294	47644	+	Protein(47294-47644)	117	Acr candidate
øKp_24	47827	48138	+	Protein(47827-48138)	104	Acr candidate
øKp_24	48125	48418	+	Protein(48125-48418)	98	Acr candidate
øKp_27	73262	73453	+	Protein(73262-73453)	64	Acr candidate
øKp_27	73551	73907	+	Protein(73551-73907)	119	Acr candidate
øKp_27	73898	74278	+	Protein(73898-74278)	127	Acr candidate
øKp_27	74280	74447	+	Protein(74280-74447)	56	Acr candidate
øKp_27	74440	74610	+	Protein(74440-74610)	57	Acr candidate
øKp_27	74723	74920	+	Protein(74723-74920)	66	Acr candidate
øKp_27	74924	75196	+	Protein(74924-75196)	91	Acr candidate
øKp_27	75196	75738	+	Protein(75196-75738)	181	Acr candidate
øKp_27	75725	75952	+	Protein(75725-75952)	76	Acr candidate
øKp_27	75945	76307	+	Protein(75945-76307)	121	REF:2595698910_____2595727892_18|HTH_11-0-AcrIIA7|46.2|0.0057
øKp_27	76276	76542	+	Protein(76276-76542)	89	Acr candidate
øKp_27	76532	76837	+	Protein(76532-76837)	102	Acr candidate
øKp_27	76834	77043	+	Protein(76834-77043)	70	Acr candidate
øKp_27	77045	77482	+	Protein(77045-77482)	146	Acr candidate
øKp_27	77529	77852	+	Protein(77529-77852)	108	Acr candidate
øKp_27	77845	78117	+	Protein(77845-78117)	91	Acr candidate
øKp_27	78110	78544	+	Protein(78110-78544)	145	Acr candidate
øKp_27	78664	79056	+	Protein(78664-79056)	131	Acr candidate
øKp_30	2	376	-	Protein(2-376)	125	AcrIIA7-0-WP_100794187.1|HTH_10|45.0|0.0028
øKp_30	373	516	-	Protein(373-516)	48	Acr candidate
øKp_30	701	916	-	Protein(701-916)	72	Rampelli_10010_NODE_2146_length_13186_cov_7.218643_9|HTH_3-0-AcrIIA3|34.8|2.4e-07
øKp_30	22607	23047	-	Protein(22607-23047)	147	WP_000113732.1|HTH_7-1-AcrIIA7|99.3|2.7e-85
øKp_30	23050	23292	-	Protein(23050-23292)	81	Acr candidate
øKp_30	23396	23776	-	Protein(23396-23776)	127	Acr candidate
øKp_30	24003	24545	-	Protein(24003-24545)	181	Acr candidate
øKp_30	24750	25187	-	Protein(24750-25187)	146	Acr candidate
øKp_30	25184	25687	-	Protein(25184-25687)	168	Acr candidate
øKp_30	26919	27107	-	Protein(26919-27107)	63	AcrIIA9-0-WP_134432229.1|HTH_38|36.8|0.0017
øKp_30	27104	27466	-	Protein(27104-27466)	121	AcrIIA9-3-WP_011965783.1|HTH_34|38.5|2.4e-05
øKp_30	27463	27753	-	Protein(27463-27753)	97	Acr candidate
øKp_32	160362	160787	+	Protein(160362-160787)	142	Acr candidate
øKp_32	160810	161067	+	Protein(160810-161067)	86	Acr candidate
øKp_32	161136	161717	+	Protein(161136-161717)	194	Acr candidate
øKp_32	161721	161963	+	Protein(161721-161963)	81	Acr candidate
øKp_32	162003	162272	+	Protein(162003-162272)	90	Acr candidate
øKp_32	162303	162578	+	Protein(162303-162578)	92	Acr candidate
øKp_32	162600	162926	+	Protein(162600-162926)	109	Acr candidate
øKp_32	162926	163300	+	Protein(162926-163300)	125	Acr candidate
øKp_32	163275	163808	+	Protein(163275-163808)	178	Acr candidate
øKp_32	163811	164101	+	Protein(163811-164101)	97	WP_002692742.1|HTH_XRE|AcrIIA1|43.2|1.5e-16
øKp_32	164135	164671	+	Protein(164135-164671)	179	Acr candidate
øKp_32	164807	165322	+	Protein(164807-165322)	172	Acr candidate
øKp_32	165438	165740	+	Protein(165438-165740)	101	Acr candidate
øKp_32	165751	166272	+	Protein(165751-166272)	174	Acr candidate
øKp_32	168784	168960	+	Protein(168784-168960)	59	AcrIIA15-0-WP_013521360.1|HTH_Tnp_ISL3|34.8|6.1e-06
øKp_32	169034	169315	+	Protein(169034-169315)	94	Acr candidate
øKp_32	169384	169947	+	Protein(169384-169947)	188	Acr candidate
øKp_32	169937	170356	+	Protein(169937-170356)	140	Acr candidate
øKp_32	180733	181278	+	Protein(180733-181278)	182	Acr candidate
øKp_32	181325	181735	+	Protein(181325-181735)	137	Acr candidate
øKp_32	181753	182130	+	Protein(181753-182130)	126	Acr candidate
øKp_32	182195	182635	+	Protein(182195-182635)	147	Acr candidate
øKp_32	182724	183098	+	Protein(182724-183098)	125	AcrIIA15-0-WP_145646005.1|HTH_19|41.1|2.7e-05
øKp_32	183160	183717	+	Protein(183160-183717)	186	Acr candidate
øKp_32	183701	184159	+	Protein(183701-184159)	153	Acr candidate
øKp_32	160362	160787	+	Protein(160362-160787)	142	Acr candidate
øKp_32	160810	161067	+	Protein(160810-161067)	86	Acr candidate
øKp_32	161136	161717	+	Protein(161136-161717)	194	Acr candidate
øKp_32	161721	161963	+	Protein(161721-161963)	81	Acr candidate
øKp_32	162003	162272	+	Protein(162003-162272)	90	Acr candidate
øKp_32	162303	162578	+	Protein(162303-162578)	92	Acr candidate
øKp_32	162600	162926	+	Protein(162600-162926)	109	Acr candidate
øKp_32	162926	163300	+	Protein(162926-163300)	125	Acr candidate
øKp_32	163275	163808	+	Protein(163275-163808)	178	Acr candidate
øKp_32	163811	164101	+	Protein(163811-164101)	97	WP_002692742.1|HTH_XRE|AcrIIA1|43.2|1.4e-16
øKp_32	164135	164671	+	Protein(164135-164671)	179	Acr candidate
øKp_32	164807	165322	+	Protein(164807-165322)	172	Acr candidate
øKp_32	165438	165740	+	Protein(165438-165740)	101	Acr candidate
øKp_32	165751	166272	+	Protein(165751-166272)	174	Acr candidate
øKp_32	168784	168960	+	Protein(168784-168960)	59	AcrIIA15-0-WP_013521360.1|HTH_Tnp_ISL3|34.8|6e-06
øKp_32	169034	169315	+	Protein(169034-169315)	94	Acr candidate
øKp_32	169384	169947	+	Protein(169384-169947)	188	Acr candidate
øKp_32	169937	170356	+	Protein(169937-170356)	140	Acr candidate
øKp_32	180733	181278	+	Protein(180733-181278)	182	Acr candidate
øKp_32	181325	181735	+	Protein(181325-181735)	137	Acr candidate
øKp_32	181753	182130	+	Protein(181753-182130)	126	Acr candidate
øKp_32	182195	182635	+	Protein(182195-182635)	147	Acr candidate
øKp_32	182724	183098	+	Protein(182724-183098)	125	AcrIIA15-0-WP_145646005.1|HTH_19|41.1|2.6e-05
øKp_32	183160	183717	+	Protein(183160-183717)	186	Acr candidate
øKp_32	183701	184159	+	Protein(183701-184159)	153	Acr candidate

## Sheet: Table S4
Table S4. The list of phage-encoded tRNA. tRNA were predicted using tRNAscan-SE.
Phage	Contig	tRNA	Begin	End	Type	Codon
øEc_1	contig00001	1	23023	23098	Arg	TCT
øKp_1	contig00001	1	87781	87705	Ile2	CAT
øKp_1	contig00001	2	87699	87623	Gln	CTG
øKp_3	contig00001	1	167486	167410	Ile2	CAT
øKp_3	contig00001	2	167404	167328	Gln	CTG
øKp_4	contig00001	1	51369	51293	Ile2	CAT
øKp_4	contig00001	2	51287	51211	Gln	CTG
øKp_5	contig00001	1	52673	52597	Ile2	CAT
øKp_5	contig00001	2	52591	52515	Gln	CTG
øKp_8	contig00001	1	33132	33208	Ile2	CAT
øKp_8	contig00001	2	33214	33290	Gln	CTG
øKp_9	contig00001	1	88208	88284	Ile2	CAT
øKp_9	contig00001	2	88290	88366	Gln	CTG
øKp_10	contig00001	1	23571	23495	Ile2	CAT
øKp_10	contig00001	2	23489	23413	Gln	CTG
øKp_11	contig00001	1	21468	21544	Ile2	CAT
øKp_11	contig00001	2	21550	21626	Gln	CTG
øKp_12	contig00001	1	127655	127579	Ile2	CAT
øKp_12	contig00001	2	127573	127497	Gln	CTG
øKp_13	contig00001	1	52783	52707	Ile2	CAT
øKp_13	contig00001	2	52701	52625	Gln	CTG
øKp_15	contig00001	1	88186	88262	Ile2	CAT
øKp_15	contig00001	2	88268	88344	Gln	CTG
øKp_16	contig00001	1	123272	123348	Ile2	CAT
øKp_16	contig00001	2	123354	123430	Gln	CTG
øKp_17	contig00001	1	123977	124053	Ile2	CAT
øKp_17	contig00001	2	124059	124135	Gln	CTG
øKp_18	contig00001	1	123261	123337	Ile2	CAT
øKp_18	contig00001	2	123343	123419	Gln	CTG
øKp_19	contig00001	1	88201	88277	Ile2	CAT
øKp_19	contig00001	2	88283	88359	Gln	CTG
øKp_20	contig00001	1	79776	79700	Ile2	CAT
øKp_20	contig00001	2	79694	79618	Gln	CTG
øKp_21	contig00002	1	4703	4619	Leu	TAA
øKp_21	contig00002	2	4249	4174	Gly	TCC
øKp_21	contig00002	3	2888	2815	Arg	TCT
øKp_21	contig00002	4	2660	2574	Ser	GCT
øKp_21	contig00002	5	2511	2424	Ser	TGA
øKp_21	contig00002	6	1907	1825	Asn	GTT
øKp_21	contig00002	7	423	344	Undet	NNN
øKp_21	contig00007	1	924	996	Thr	TGT
øKp_22	contig00001	1	144916	145002	Tyr	GTA
øKp_22	contig00001	2	145009	145085	Lys	TTT
øKp_22	contig00001	3	145091	145175	Asn	GTT
øKp_22	contig00001	4	145406	145481	Asp	GTC
øKp_22	contig00001	5	145643	145719	Met	CAT
øKp_22	contig00001	6	145725	145799	Gln	TTG
øKp_22	contig00001	7	145896	145971	His	GTG
øKp_22	contig00001	8	146068	146152	Ser	TGA
øKp_22	contig00001	9	146219	146294	Ile	GAT
øKp_22	contig00001	10	146301	146375	Trp	CCA
øKp_22	contig00001	11	146381	146455	Gly	TCC
øKp_22	contig00001	12	146461	146537	Pro	TGG
øKp_22	contig00001	13	147802	147878	Met	CAT
øKp_22	contig00001	14	149225	149301	Arg	TCT
øKp_22	contig00001	15	149306	149390	Leu	TAA
øKp_22	contig00001	16	149392	149467	Thr	TGT
øKp_23	contig00001	1	52680	52604	Ile2	CAT
øKp_23	contig00001	2	52598	52522	Gln	CTG
øKp_26	contig00001	1	88225	88301	Ile2	CAT
øKp_26	contig00001	2	88307	88383	Gln	CTG
øKp_27	contig00001	1	62950	63034	Undet	NNN
øKp_27	contig00001	2	64317	64392	Arg	TCT
øKp_27	contig00001	3	64868	64945	Ile2	CAT
øKp_27	contig00001	4	65974	66049	Gln	TTG
øKp_27	contig00001	5	66060	66136	Glu	TTC
øKp_27	contig00001	6	66407	66485	Ala	TGC
øKp_27	contig00001	7	66672	66758	Leu	TAG
øKp_27	contig00001	8	66870	66954	Ser	TGA
øKp_27	contig00001	9	66962	67048	Ser	GCT
øKp_27	contig00001	10	67296	67372	His	GTG
øKp_27	contig00001	11	67380	67454	Arg	ACG
øKp_27	contig00001	12	67585	67659	Gln	CTG
øKp_27	contig00001	13	67662	67738	fMet	CAT
øKp_27	contig00001	14	68114	68189	Ile	GAT
øKp_27	contig00001	15	68195	68271	Met	CAT
øKp_27	contig00001	16	68275	68350	Val	TAC
øKp_27	contig00001	17	70102	70178	Asp	GTC
øKp_27	contig00001	18	70317	70404	Tyr	GTA
øKp_27	contig00001	19	70512	70589	Asn	GTT
øKp_27	contig00001	20	70818	70891	Cys	GCA
øKp_27	contig00001	21	71077	71152	Lys	TTT
øKp_27	contig00001	22	71328	71405	Phe	GAA
øKp_27	contig00001	23	72536	72613	Leu	TAA
øKp_27	contig00001	24	72746	72822	Pro	TGG
øKp_27	contig00001	25	72828	72903	Thr	TGT
øKp_27	contig00001	26	72988	73063	Gly	TCC
øKp_27	contig00001	27	73466	73534	Trp	CCA
øKp_32	contig00002	1	9223	9148	Thr	TGT

## Sheet: Table S5
Table S5. Host ranges and EOPs for all host-phage combination.
	øEc_1	øKp_1	øKp_3	øKp_4	øKp_5	øKp_7-1	øKp_7-2	øKp_8	øKp_9	øKp_10	øKp_11	øKp_12	øKp_13	øKp_14	øKp_15	øKp_16	øKp_17	øKp_18	øKp_19	øKp_20	øKp_21	øKp_22	øKp_23	øKp_24	øKp_26	øKp_27	øKp_30	øKp_31	øKp_32
K. pneumoniae(ATCC BAA 1705)	0	0	0	0	0	0	0	0	0	0	0	0	0	0	0	0	0	0	0	0	0	0	0	0	0	0	0	0	0
K. pneumoniae(ATCC BAA 1706)	0	0	0	0	0	0	0	0	0	0	0	0	0	0	0	0	0	0	0	0	0	0	0	0	0	0	0	0	0
SK191(pKPI-6/BL21 CPr, transconj::pKPI-6)	0	0	0	0	0	0	0	0	0	0	0	0	0	0	0	0	0	0	0	0	0	0	0	0	0	0	0	0	0
pKPI-6/BL21 CmR (E.c.)	0	0	0	0	0	0	0	0	0	0	0	0	0	0	0	0	0	0	0	0	0	0	0	0	0	0	0	0	0
Ec1	1	0	0	0	0	0	0	0	0	0	0	0	0	0	0	0	0	0	0	0	0	0	0	0	0	0	0	0	0
Kp1	0	1	1.31	1.91	1	1.46	1.77	1.61	0.45	1.62	1.13	0.4	0.89	0.47	0.46	1.92	0.28	0.34	0.87	1.14	1.53	0	0.54	1.58	1.31	0	0	0	0
Kp2	0	0	0.34	0	0.29	0	0	0.91	0.25	0.52	0.25	0.06	0.13	0	0.29	0.29	0.14	0.11	0.16	0.07	1.45	0	0	0	0	0	0	0	0
Kp3	0	0.39	1	0.36	0.92	0.43	1.11	1.39	0.17	1.55	1.2	0.45	0.4	0.12	0.73	0.85	0.22	0.25	0.88	0.93	1.04	0	0.57	0.64	1.18	0	0	0	0
Kp4	0	0.18	0.93	1	0.83	0.98	1.59	0.35	0.68	1.45	1.37	0.41	0.48	0.22	0.62	1.33	0.47	0.08	1.02	0.82	1.06	0	0	0.77	1.26	0	0	0	0
Kp5	0	0.4	1.08	1.61	1	0.44	1.19	1.12	0.47	1.57	1	0.4	0.58	0.06	0.7	1.25	0.12	0.29	0.67	0.67	1.03	0	0.34	0.82	0.73	0	0	0	0
Kp6	0	0	0	0	0	0	0	0	0	0	0	0	0	0	0	0	0	0	0	0	1.2	0	0	0	0	0	0	0	0
Kp7	0	0.14	1.12	0	0.91	1	1	1.17	0.37	1.32	0.94	0.17	0.16	0.01	0.45	1.08	0.39	0.34	0.72	0.59	0.91	0	0.36	0.65	0.34	0	0	0	0
Kp7	0	0.36	1.26	2	1.1	0.54	0.9	1	0.68	1.79	1.66	0.74	0.97	0.1	0.62	1.43	0.45	0.31	0.75	0.95	1.42	0	0.46	1.08	0.47	0	0	0	0
Kp8	0	0.44	1.6	1.56	1.28	1.46	1.41	2	1	1.96	1.56	0.61	0.93	0.77	0.84	1.08	0.55	0.11	0.97	1.13	1	0	0.52	1.35	0.98	0	0	0	0
Kp9	0	0.82	1.19	0.81	0.92	0.33	1.19	1.34	0.53	1	0.75	0.28	0.72	0.26	0.46	1.22	0.35	0.3	0.78	0.73	1.03	0	0.31	0.62	1.45	0	0	0	0
Kp10	0	0.78	0.9	1.44	1.16	0.44	1.32	1.01	0.4	1.08	1	0.39	0.64	0.07	0.7	1.23	0.46	0.14	0.58	0.89	1.24	0	0.59	0.56	1.43	0	0	0	0
Kp11	0	1.49	2.86	4.57	1.73	3.25	0	1.04	1.52	3.3	2.23	1	1.66	5.44	1.36	2.92	0.87	0.73	1.35	2.01	0	0	1.36	2.27	2.87	0	0	0	0
Kp12	0	1.06	2.3	0	1.65	2.6	0	2.51	1.45	2.65	1.44	0.68	1	2.44	0.94	2.5	0.34	0.52	1.42	1.94	0	0	2.46	1.07	2.78	0	0	0	0
Kp13	0	1.25	1.79	0.14	0	4.94	1.66	1.94	0.69	2.19	1.49	0.65	1.2	1	0.99	1.93	0.27	0.6	1.04	1.06	0	0	0.92	3.03	1.9	0	0	0	0
Kp14	0	0.77	1.94	4.13	1.81	2.4	2.79	2.73	1.42	2.76	2.06	0.89	1.56	1.26	1	2.87	0.42	0.77	1.13	1.91	1.17	0	1.23	2.38	2.61	0	0	0.54	0
Kp15	0	0.42	0.7	0.55	0.78	3.58	0	0.7	0.56	1.17	0.67	0.3	0.41	0.01	0.53	1	0.25	0.28	0.89	0.59	1.56	0	0.17	3.25	0.54	0	0	0	0
Kp16	0	1.7	2.49	4.19	1.54	0	2.04	3.59	1.84	3.31	2.11	0.87	1.41	0	1.53	3.42	1	0.7	1.85	2.18	0	0	1.14	0	3.32	0	0	1.62	0
Kp17	0	1.5	2.66	2.99	1.92	0.95	1.99	3.91	1.8	2.88	2.14	0.91	2.33	2.99	1.18	2.28	1.15	1	1.45	1.38	0	0	0.8	0.57	3.47	0	0	0	0
Kp18	0	1.41	4.31	0.15	1.93	0	0	2.66	1.16	2.82	1.76	0.28	0.49	0.83	0.84	2.33	0.29	0.53	1	1.43	0	0	0.35	0	1.49	0	0	0.13	0
Kp19	0	0.46	1.47	0.55	1.06	1.41	1.4	1.32	0.97	2.05	1.31	0.86	1.84	0.29	0.59	1.28	0.25	0.49	0.84	1	1.09	0	0.56	1.95	1.28	0	0	0	0
Kp20	0	0	0	0	0	0	0	0	0	0	0	0	0	0	0	0	0	0	0	0	1	0	0	0	0	0	0	0	0
Kp21	0	1.03	1.52	0.97	1.14	0.96	1.58	1.46	0.52	1.27	1.07	0.56	1.01	0	0.71	1.42	0.31	0.22	0.92	1.2	1.09	1	0.77	1.12	1.48	0	0	0	0
Kp22	0	1.38	2.49	1.52	1.44	4.38	0	2.32	1.98	2.92	2.09	0.88	2.54	2.09	1.28	2.2	0.59	0.59	1.42	1.97	0	0	1	3.92	2.56	0	0	0	0
Kp23	0	0.79	2.01	0.43	1.74	1.01	1.6	1.54	1.04	2.25	1.6	0.56	1.56	1.5	0.89	2.37	0.78	0.68	1.59	1.82	1.11	0	1.09	1	1.63	0	0	0	0
Kp24	0	0.36	1.39	0.02	0.72	0	0.64	2.26	0.33	0.77	0.41	0.2	0.33	0	0.23	0.86	0.23	0.11	0.33	0.52	1.09	0	0.15	0	0.39	0	0	0	0
Kp25	0	0.52	0.96	0.79	1.11	2.23	0	1.07	0.53	1.58	1.07	0.38	0.76	1.87	0.43	0	0.22	0.16	0.67	0.53	0	0	0.28	1.62	1	0	0	0.31	0
Kp26	0	0	0	0	0	0	1.21	0	0	0	0	0	0	0	0	0	0.27	0	0	0	0	0	0	0	0	1	0	0	0
Kp27	0	0	0	0	0	0	0	0	0	0	0	0	0	0	0	0	0	0	0	0	0	0	0	0	0	0	0	0	0
Kp28	0	0	0	0	0	0	0	0	0	0	0	0	0	0	0	0.53	0	0	0	0	0	0	0	0	0	0.04	0	0	0
Kp29	0	1.86	0	0	0	0	0	5.64	0	0	0	0	0	0	0	0	0	0	0	0	0	0	0	0	0	0	1	0	0
Kp30	0	1.46	1.93	1.39	1.03	0	0	2.5	0.67	1.55	0	0.51	0.9	0	0.61	1.33	0.47	0.42	0.7	0.97	0	0.29	0.6	0	2.08	0.01	0	1	0
Kp31	0	0	0	0	0	0	0	0	0	0	0	0	0	0	0	0	0	0	0	0	0	0	0	0	0	0	0	0	1
EOP was calculated by dividing the number of plaques formed by individual phage-host combinations by the plaques of indicator host-phage combination.

## Sheet: Table S6
Table S6. The list of SNPs between Kp21 and Kp21r.
Name	Position	Ref	Alt	Evidence	Type	Strand	Nucleotide podition	Residue position	Effect	Locus tag	Gene	Product
Kp21r	1723342	G	GA	GA:20 G:0	CDS	+	452/888	151/295	frameshift_variant c.451_452insA p.Gly151fs	pgaptmp_001655	cps1A	capsular polysaccharide synthesis protein
Kp21r	1989604	C	CGCTGGCGAA	CGCTGGCGAA:17 C:0	CDS	+	432/915	144/304	disruptive_inframe_insertion c.423_431dupGCTGGCGAA p.Lys141_Ala143dup	pgaptmp_001920	thpA	sugar ABC transporter substrate-binding protein
SNPs were detected using SNIPPY as default settings.
The SNP position and effect were described based on SNIPPY.

## Sheet: Table S7
Table S7. The list of SNPs between Kp21 and 8 øKp_21-resistant Kp21 strains (Kp21r-1 to Kp21r-8).
Name	Position	Ref	Alt	Evidence	Type	Strand	Nucleotide podition	Rsidue position	Effect	Locus tag	Gene	Product
Kp21r-1	5053134	C	T	T:80 C:0	CDS	+	52/489	18/162	stop_gained c.52C>T p.Gln18*	pgaptmp_004873	rfaH	transcription/translation regulatory transformer protein RfaH
Kp21r-2	2260971	G	C	C:133 G:0	CDS	-	651/1182	217/393	synonymous_variant c.651C>G p.Ser217Ser	pgaptmp_002181		Bcr/CflA family multidrug efflux MFS transporter
Kp21r-3	1710801	TG	T	T:14 TG:0	CDS	+	293/1245	98/414	frameshift_variant c.293delG p.Gly98fs	pgaptmp_001645	epsG	EpsG family protein
Kp21r-4	58608	GCGT	TCGA	TCGA:16 GCGT:0	CDS	+	193/198	65/65	stop_lost&splice_region_variant c.193_196delGCGTinsTCGA p.AlaTer65SerArgext*?	pgaptmp_005167		bacteriocin immunity protein
Kp21r-5	1710421	T	TAGTAA	TAGTAA:25 T:0	CDS	+	2133/2157	711/718	frameshift_variant c.2128_2132dupAGTAA p.Asn711fs	pgaptmp_001644		polysaccharide biosynthesis tyrosine autokinase
Kp21r-6	1706732	A	ATTAGCAT	ATTAGCAT:56 A:2	CDS	+	39/1140	13/379	frameshift_variant c.32_38dupTAGCATT p.Leu13fs	pgaptmp_001642		polysaccharide export protein
Kp21r-7	1723574	CAGTACAAGAAAT	C	C:20 CAGTACAAGAAAT:0	CDS	+	684/888	228/295	disruptive_inframe_deletion c.684_695delAGTACAAGAAAT p.Val229_Met232del	pgaptmp_001655		capsular polysaccharide synthesis protein
Kp21r-8	671862	A	C	C:20 A:0	CDS	-	271/273	91/90	stop_lost&splice_region_variant c.271T>G p.Ter91Gluext*?	pgaptmp_000659		accessory factor UbiK family protein
Kp21r-8	1721917	A	T	T:20 A:0	CDS	+	102/1077	34/358	synonymous_variant c.102A>T p.Ile34Ile	pgaptmp_001654		glycosyltransferase family 4 protein
Kp21r-8	1721927	T	G	G:20 T:0	CDS	+	112/1077	38/358	missense_variant c.112T>G p.Leu38Val	pgaptmp_001654		glycosyltransferase family 4 protein
Kp21r-8	1722911	A	T	T:20 A:0	CDS	+	20/888	7/295	missense_variant c.20A>T p.Lys7Ile	pgaptmp_001655		capsular polysaccharide synthesis protein
Kp21r-8	1723706	A	G	G:20 A:0	CDS	+	815/888	272/295	missense_variant c.815A>G p.Lys272Arg	pgaptmp_001655		capsular polysaccharide synthesis protein
Gene products shown in red are involved in capsular polysaccharide synthesis.
These informtaion were described based on SNIPPY.

## Sheet: Table S8
Table S8. Domain predictions for each phage protein. Pfam-A 35 was used as a phage database.
Target name	Phage name	Accession	Query name	E-value	Description of target
DUF5309	øEc_1	PF17236.5	phiEc_1_00006	2.1e-53	Family of unknown function (DUF5309)
Terminase_6N	øEc_1	PF03237.18	phiEc_1_00010	9.5e-17	Terminase large subunit, T4likevirus-type, N-terminal
Terminase_6C	øEc_1	PF17289.5	phiEc_1_00010	4.5e-13	Terminase RNaseH-like domain
YadA_anchor	øEc_1	PF03895.18	phiEc_1_00024	1.9e-18	YadA-like membrane anchor domain
Collagen	øEc_1	PF01391.21	phiEc_1_00024	7e-17	Collagen triple helix repeat (20 copies)
GGACT	øEc_1	PF06094.15	phiEc_1_00063	1.1e-15	Gamma-glutamyl cyclotransferase, AIG2-like
Thioredoxin	øEc_1	PF00085.23	phiEc_1_00076	1.9e-13	Thioredoxin
Thy1	øEc_1	PF02511.18	phiEc_1_00077	5.6e-42	Thymidylate synthase complementing protein
PhoH	øEc_1	PF02562.19	phiEc_1_00081	6.4e-57	PhoH-like protein
DNA_pol_A	øEc_1	PF00476.23	phiEc_1_00087	2.3e-27	DNA polymerase family A
SLT	øEc_1	PF01464.23	phiEc_1_00118	3.6e-23	Transglycosylase SLT domain
DUF6453	øEc_1	PF20051.2	phiEc_1_00119	8.4e-25	Family of unknown function (DUF6453)
Big_2	øEc_1	PF02368.21	phiEc_1_00121	4.4e-23	Bacterial Ig-like domain (group 2)
Peptidase_S74	øEc_1	PF13884.9	phiEc_1_00125	2.5e-11	Chaperone of endosialidase
Gp23	øKp_1	PF07068.14	phiKp_1_00001	6.4e-18	Major capsid protein Gp23
Gp23	øKp_1	PF07068.14	phiKp_1_00003	3.1e-252	Major capsid protein Gp23
Peptidase_S77	øKp_1	PF03420.16	phiKp_1_00005	8.6e-76	Prohead core protein serine protease
Portal_Gp20	øKp_1	PF07230.14	phiKp_1_00008	7.1e-166	Bacteriophage T4-like portal protein (Gp20)
Phage_sheath_1	øKp_1	PF04984.17	phiKp_1_00010	3.3e-35	Phage tail sheath protein subtilisin-like domain
Phage_sheath_1C	øKp_1	PF17482.5	phiKp_1_00010	1e-18	Phage tail sheath C-terminal domain
Phage_sheath_1N	øKp_1	PF17481.5	phiKp_1_00010	3.3e-17	Phage tail sheath protein beta-sandwich domain
Terminase_6N	øKp_1	PF03237.18	phiKp_1_00011	3.1e-37	Terminase large subunit, T4likevirus-type, N-terminal
Terminase_6C	øKp_1	PF17289.5	phiKp_1_00011	4.1e-33	Terminase RNaseH-like domain
DNA_Packaging	øKp_1	PF11053.11	phiKp_1_00012	6.7e-51	Terminase DNA packaging enzyme
T4-gp15_tss	øKp_1	PF16724.8	phiKp_1_00013	8e-94	T4-like virus Myoviridae tail sheath stabiliser
T4_neck-protein	øKp_1	PF11649.11	phiKp_1_00014	1.5e-84	Virus neck protein
Fibritin_C	øKp_1	PF07921.15	phiKp_1_00016	3.2e-13	Fibritin C-terminal region
Collar	øKp_1	PF07484.15	phiKp_1_00017	2e-12	Phage Tail Collar Domain
T4_gp9_10	øKp_1	PF07880.14	phiKp_1_00019	3.2e-49	Bacteriophage T4 gp9/10-like protein
T4_gp9_10	øKp_1	PF07880.14	phiKp_1_00020	1.8e-50	Bacteriophage T4 gp9/10-like protein
Phage-Gp8	øKp_1	PF09215.13	phiKp_1_00021	3.8e-137	Bacteriophage T4, Gp8
Gp5_OB	øKp_1	PF06714.14	phiKp_1_00026	1.7e-58	Gp5 N-terminal OB domain
Phage_lysozyme	øKp_1	PF00959.22	phiKp_1_00026	6.4e-18	Phage lysozyme
Phage_gp53	øKp_1	PF11246.11	phiKp_1_00027	1.7e-37	Base plate wedge protein 53
Tn7_TnsA-like_N	øKp_1	PF08722.14	phiKp_1_00028	4.8e-24	TnsA-like endonuclease N terminal
NUDIX	øKp_1	PF00293.31	phiKp_1_00042	6.5e-15	NUDIX domain
DUF262	øKp_1	PF03235.17	phiKp_1_00046	8.5e-17	Protein of unknown function DUF262
DUF5417	øKp_1	PF17438.5	phiKp_1_00053	5.5e-46	Family of unknown function (DUF5417)
PhoH	øKp_1	PF02562.19	phiKp_1_00071	1e-36	PhoH-like protein
PIN_4	øKp_1	PF13638.9	phiKp_1_00071	1.6e-15	PIN domain
DUF5484	øKp_1	PF17583.5	phiKp_1_00075	6.4e-15	Family of unknown function (DUF5484)
TK	øKp_1	PF00265.21	phiKp_1_00083	1.2e-50	Thymidine kinase
DUF5856	øKp_1	PF19174.3	phiKp_1_00086	8e-29	Family of unknown function (DUF5856)
Band_7	øKp_1	PF01145.28	phiKp_1_00087	2.9e-16	SPFH domain / Band 7 family
NUDIX	øKp_1	PF00293.31	phiKp_1_00088	2.2e-12	NUDIX domain
RlaP	øKp_1	PF10127.12	phiKp_1_00094	5.4e-16	RNA repair pathway DNA polymerase beta family
DNA_methylase	øKp_1	PF00145.20	phiKp_1_00097	2.6e-92	C-5 cytosine-specific DNA methylase
GPW_gp25	øKp_1	PF04965.17	phiKp_1_00112	2.9e-16	Baseplate wedge protein gp25
T4_baseplate	øKp_1	PF12322.11	phiKp_1_00113	4e-31	T4 bacteriophage base plate protein
T4_baseplate	øKp_1	PF12322.11	phiKp_1_00114	1.2e-38	T4 bacteriophage base plate protein
T4_tail_cap	øKp_1	PF11091.11	phiKp_1_00116	1.1e-63	Tail-tube assembly protein
Phage-tail_1	øKp_1	PF09097.13	phiKp_1_00119	1.3e-19	Baseplate structural protein, domain 1
DNA_ligase_A_M	øKp_1	PF01068.24	phiKp_1_00127	2e-15	ATP dependent DNA ligase domain
Phage_30_3	øKp_1	PF08010.14	phiKp_1_00131	7e-56	Bacteriophage protein GP30.3
Gly_radical	øKp_1	PF01228.24	phiKp_1_00137	1.2e-20	Glycine radical
dCMP_cyt_deam_1	øKp_1	PF00383.26	phiKp_1_00144	1.8e-16	Cytidine and deoxycytidylate deaminase zinc-binding region
MafB19-deam	øKp_1	PF14437.9	phiKp_1_00144	4.8e-11	MafB19-like deaminase
AAA_33	øKp_1	PF13671.9	phiKp_1_00148	2.6e-21	AAA domain
RNA_lig_T4_1	øKp_1	PF09511.13	phiKp_1_00152	2.9e-23	RNA ligase
DUF4326	øKp_1	PF14216.9	phiKp_1_00154	6.9e-17	Domain of unknown function (DUF4326)
Ribonuc_red_sm	øKp_1	PF00268.24	phiKp_1_00155	9.6e-39	Ribonucleotide reductase, small chain
Ribonuc_red_lgC	øKp_1	PF02867.18	phiKp_1_00156	9.6e-112	Ribonucleotide reductase, barrel domain
ATP-cone	øKp_1	PF03477.19	phiKp_1_00156	1.4e-16	ATP cone domain
Ribonuc_red_lgN	øKp_1	PF00317.24	phiKp_1_00156	6.5e-13	Ribonucleotide reductase, all-alpha domain
Thymidylat_synt	øKp_1	PF00303.22	phiKp_1_00157	1.3e-95	Thymidylate synthase
DHFR_1	øKp_1	PF00186.22	phiKp_1_00158	6.1e-18	Dihydrofolate reductase
AAA_23	øKp_1	PF13476.9	phiKp_1_00165	1.7e-12	AAA domain
SMC_N	øKp_1	PF02463.22	phiKp_1_00165	3.1e-12	RecF/RecN/SMC N terminal domain
DUF2654	øKp_1	PF10849.11	phiKp_1_00168	3.1e-25	Protein of unknown function (DUF2654)
RNaseH_C	øKp_1	PF09293.13	phiKp_1_00171	1.6e-33	T4 RNase H, C terminal
5_3_exonuc_N	øKp_1	PF02739.19	phiKp_1_00171	4.6e-13	5'-3' exonuclease, N-terminal resolvase-like domain
Phage_DsbA	øKp_1	PF11126.11	phiKp_1_00172	2.8e-17	Transcriptional regulator DsbA
Trans_coact	øKp_1	PF16805.8	phiKp_1_00173	5.3e-25	Phage late-transcription coactivator
T4_Gp59_N	øKp_1	PF08993.13	phiKp_1_00174	1.6e-26	T4 gene Gp59 loader of gp41 DNA helicase
T4_Gp59_C	øKp_1	PF08994.13	phiKp_1_00174	6.5e-22	T4 gene Gp59 loader of gp41 DNA helicase C-term
gp32	øKp_1	PF08804.13	phiKp_1_00175	1.3e-49	gp32 DNA binding protein like
Phage_RpbA	øKp_1	PF10789.12	phiKp_1_00176	3.5e-12	Phage RNA polymerase binding, RpbA
gp45-slide_C	øKp_1	PF09116.13	phiKp_1_00177	1.3e-22	gp45 sliding clamp, C terminal
DNA_PPF	øKp_1	PF02916.18	phiKp_1_00177	8e-11	DNA polymerase processivity factor
AAA	øKp_1	PF00004.32	phiKp_1_00178	1.5e-14	ATPase family associated with various cellular activities (AAA)
Phage_clamp_A	øKp_1	PF16790.8	phiKp_1_00179	1.7e-31	Bacteriophage clamp loader A subunit
Translat_reg	øKp_1	PF01818.20	phiKp_1_00180	6.1e-54	Bacteriophage translational regulator
DNA_pol_B	øKp_1	PF00136.24	phiKp_1_00183	8.5e-34	DNA polymerase family B
DNA_pol_B_exo1	øKp_1	PF03104.22	phiKp_1_00183	7.8e-17	DNA polymerase family B, exonuclease domain
Phage_head_chap	øKp_1	PF11113.11	phiKp_1_00185	2.3e-22	Head assembly gene product
DnaB_C	øKp_1	PF03796.18	phiKp_1_00186	1.6e-16	DnaB-like helicase C terminal domain
AAA_30	øKp_1	PF13604.9	phiKp_1_00198	4.5e-26	AAA domain
AAA_19	øKp_1	PF13245.9	phiKp_1_00198	4.2e-21	AAA domain
SH3_14	øKp_1	PF18343.4	phiKp_1_00198	1.5e-19	Dda helicase SH3 domain
Rv2179c-like	øKp_1	PF16473.8	phiKp_1_00201	6.1e-12	3'-5' exoribonuclease Rv2179c-like domain
Zn-ribbon_8	øKp_1	PF09723.13	phiKp_1_00212	7.6e-11	Zinc ribbon domain
DNA_gyraseB	øKp_1	PF00204.28	phiKp_1_00213	6e-16	DNA gyrase B
HATPase_c	øKp_1	PF02518.29	phiKp_1_00213	4.1e-15	Histidine kinase-, DNA gyrase B-, and HSP90-like ATPase
DNA_topoisoIV	øKp_1	PF00521.23	phiKp_1_00214	9.1e-82	DNA gyrase/topoisomerase IV, subunit A
Phage_holin_T	øKp_1	PF11031.11	phiKp_1_00229	5.7e-46	Bacteriophage T holin
GP38	øKp_1	PF05268.14	phiKp_1_00230	6.9e-16	Phage tail fibre adhesin Gp38
Peptidase_S74	øKp_1	PF13884.9	phiKp_1_00231	3.8e-14	Chaperone of endosialidase
Phage_T4_gp36	øKp_1	PF03903.16	phiKp_1_00232	1.7e-22	Phage T4 tail fibre
Fer4_12	øKp_1	PF13353.9	phiKp_1_00239	3.2e-46	4Fe-4S single cluster domain
Fer4_14	øKp_1	PF13394.9	phiKp_1_00239	3.9e-28	4Fe-4S single cluster domain
NRDD	øKp_1	PF13597.9	phiKp_1_00246	4.6e-177	Anaerobic ribonucleoside-triphosphate reductase
Gly_radical	øKp_1	PF01228.24	phiKp_1_00246	2.5e-21	Glycine radical
ATP-cone	øKp_1	PF03477.19	phiKp_1_00246	3.1e-18	ATP cone domain
Endonuclease_7	øKp_1	PF02945.18	phiKp_1_00248	4.5e-18	Recombination endonuclease VII
Endonuc-dimeris	øKp_1	PF09124.13	phiKp_1_00248	6.8e-15	T4 recombination endonuclease VII, dimerisation
MethyltransfD12	øKp_1	PF02086.18	phiKp_1_00250	7.4e-33	D12 class N6 adenine-specific DNA methyltransferase
NAPRTase	øKp_1	PF04095.19	phiKp_1_00252	3.1e-58	Nicotinate phosphoribosyltransferase (NAPRTase) family
NAMPT_N	øKp_1	PF18127.4	phiKp_1_00252	9.4e-23	Nicotinamide phosphoribosyltransferase, N-terminal domain
RNA_ligase	øKp_1	PF09414.13	phiKp_1_00257	2.1e-21	RNA ligase
T4_Rnl2_C	øKp_1	PF18043.4	phiKp_1_00257	8.6e-15	T4 RNA ligase 2 C-terminal
HAD_SAK_2	øKp_1	PF18143.4	phiKp_1_00269	8.7e-30	HAD domain in Swiss Army Knife RNA repair proteins
ResIII	øKp_1	PF04851.18	phiKp_1_00272	9.2e-13	Type III restriction enzyme, res subunit
UvsW-1	øKp_1	PF11637.11	phiKp_1_00273	4.9e-18	UvsW.1 domain
UvsY	øKp_1	PF11056.11	phiKp_1_00275	4.7e-38	Recombination, repair and ssDNA binding protein UvsY
Thymidylat_synt	øKp_3	PF00303.22	phiKp_3_00001	1.3e-95	Thymidylate synthase
DHFR_1	øKp_3	PF00186.22	phiKp_3_00002	6.1e-18	Dihydrofolate reductase
AAA_23	øKp_3	PF13476.9	phiKp_3_00009	1.7e-12	AAA domain
SMC_N	øKp_3	PF02463.22	phiKp_3_00009	3.1e-12	RecF/RecN/SMC N terminal domain
DUF2654	øKp_3	PF10849.11	phiKp_3_00012	3.1e-25	Protein of unknown function (DUF2654)
RNaseH_C	øKp_3	PF09293.13	phiKp_3_00015	1.6e-33	T4 RNase H, C terminal
5_3_exonuc_N	øKp_3	PF02739.19	phiKp_3_00015	4.6e-13	5'-3' exonuclease, N-terminal resolvase-like domain
Phage_DsbA	øKp_3	PF11126.11	phiKp_3_00016	2.8e-17	Transcriptional regulator DsbA
Trans_coact	øKp_3	PF16805.8	phiKp_3_00017	5.3e-25	Phage late-transcription coactivator
T4_Gp59_N	øKp_3	PF08993.13	phiKp_3_00018	1.6e-26	T4 gene Gp59 loader of gp41 DNA helicase
T4_Gp59_C	øKp_3	PF08994.13	phiKp_3_00018	6.5e-22	T4 gene Gp59 loader of gp41 DNA helicase C-term
gp32	øKp_3	PF08804.13	phiKp_3_00019	1.3e-49	gp32 DNA binding protein like
Phage_RpbA	øKp_3	PF10789.12	phiKp_3_00020	3.5e-12	Phage RNA polymerase binding, RpbA
gp45-slide_C	øKp_3	PF09116.13	phiKp_3_00021	1.3e-22	gp45 sliding clamp, C terminal
DNA_PPF	øKp_3	PF02916.18	phiKp_3_00021	8e-11	DNA polymerase processivity factor
AAA	øKp_3	PF00004.32	phiKp_3_00022	1.5e-14	ATPase family associated with various cellular activities (AAA)
Phage_clamp_A	øKp_3	PF16790.8	phiKp_3_00023	1.7e-31	Bacteriophage clamp loader A subunit
Translat_reg	øKp_3	PF01818.20	phiKp_3_00024	6.1e-54	Bacteriophage translational regulator
DNA_pol_B	øKp_3	PF00136.24	phiKp_3_00027	8.5e-34	DNA polymerase family B
DNA_pol_B_exo1	øKp_3	PF03104.22	phiKp_3_00027	7.8e-17	DNA polymerase family B, exonuclease domain
Phage_head_chap	øKp_3	PF11113.11	phiKp_3_00029	2.3e-22	Head assembly gene product
DnaB_C	øKp_3	PF03796.18	phiKp_3_00030	1.6e-16	DnaB-like helicase C terminal domain
AAA_30	øKp_3	PF13604.9	phiKp_3_00042	4.5e-26	AAA domain
AAA_19	øKp_3	PF13245.9	phiKp_3_00042	4.2e-21	AAA domain
SH3_14	øKp_3	PF18343.4	phiKp_3_00042	1.5e-19	Dda helicase SH3 domain
Rv2179c-like	øKp_3	PF16473.8	phiKp_3_00045	6.1e-12	3'-5' exoribonuclease Rv2179c-like domain
Zn-ribbon_8	øKp_3	PF09723.13	phiKp_3_00056	7.6e-11	Zinc ribbon domain
DNA_gyraseB	øKp_3	PF00204.28	phiKp_3_00057	6e-16	DNA gyrase B
HATPase_c	øKp_3	PF02518.29	phiKp_3_00057	4.1e-15	Histidine kinase-, DNA gyrase B-, and HSP90-like ATPase
DNA_topoisoIV	øKp_3	PF00521.23	phiKp_3_00058	9.1e-82	DNA gyrase/topoisomerase IV, subunit A
Phage_holin_T	øKp_3	PF11031.11	phiKp_3_00073	5.7e-46	Bacteriophage T holin
GP38	øKp_3	PF05268.14	phiKp_3_00074	6.9e-16	Phage tail fibre adhesin Gp38
Peptidase_S74	øKp_3	PF13884.9	phiKp_3_00075	3.8e-14	Chaperone of endosialidase
Phage_T4_gp36	øKp_3	PF03903.16	phiKp_3_00076	1.7e-22	Phage T4 tail fibre
Fer4_12	øKp_3	PF13353.9	phiKp_3_00083	3.2e-46	4Fe-4S single cluster domain
Fer4_14	øKp_3	PF13394.9	phiKp_3_00083	3.9e-28	4Fe-4S single cluster domain
NRDD	øKp_3	PF13597.9	phiKp_3_00090	4.6e-177	Anaerobic ribonucleoside-triphosphate reductase
Gly_radical	øKp_3	PF01228.24	phiKp_3_00090	2.5e-21	Glycine radical
ATP-cone	øKp_3	PF03477.19	phiKp_3_00090	3.1e-18	ATP cone domain
Endonuclease_7	øKp_3	PF02945.18	phiKp_3_00092	4.5e-18	Recombination endonuclease VII
Endonuc-dimeris	øKp_3	PF09124.13	phiKp_3_00092	6.8e-15	T4 recombination endonuclease VII, dimerisation
MethyltransfD12	øKp_3	PF02086.18	phiKp_3_00094	7.4e-33	D12 class N6 adenine-specific DNA methyltransferase
NAPRTase	øKp_3	PF04095.19	phiKp_3_00096	3.1e-58	Nicotinate phosphoribosyltransferase (NAPRTase) family
NAMPT_N	øKp_3	PF18127.4	phiKp_3_00096	9.4e-23	Nicotinamide phosphoribosyltransferase, N-terminal domain
RNA_ligase	øKp_3	PF09414.13	phiKp_3_00101	2.1e-21	RNA ligase
T4_Rnl2_C	øKp_3	PF18043.4	phiKp_3_00101	8.6e-15	T4 RNA ligase 2 C-terminal
HAD_SAK_2	øKp_3	PF18143.4	phiKp_3_00113	8.7e-30	HAD domain in Swiss Army Knife RNA repair proteins
ResIII	øKp_3	PF04851.18	phiKp_3_00116	9.2e-13	Type III restriction enzyme, res subunit
UvsW-1	øKp_3	PF11637.11	phiKp_3_00117	4.9e-18	UvsW.1 domain
UvsY	øKp_3	PF11056.11	phiKp_3_00119	4.7e-38	Recombination, repair and ssDNA binding protein UvsY
Gp23	øKp_3	PF07068.14	phiKp_3_00120	6.4e-18	Major capsid protein Gp23
Gp23	øKp_3	PF07068.14	phiKp_3_00122	3.1e-252	Major capsid protein Gp23
Peptidase_S77	øKp_3	PF03420.16	phiKp_3_00124	8.6e-76	Prohead core protein serine protease
Portal_Gp20	øKp_3	PF07230.14	phiKp_3_00127	7.1e-166	Bacteriophage T4-like portal protein (Gp20)
Phage_sheath_1	øKp_3	PF04984.17	phiKp_3_00129	3.3e-35	Phage tail sheath protein subtilisin-like domain
Phage_sheath_1C	øKp_3	PF17482.5	phiKp_3_00129	1e-18	Phage tail sheath C-terminal domain
Phage_sheath_1N	øKp_3	PF17481.5	phiKp_3_00129	3.3e-17	Phage tail sheath protein beta-sandwich domain
Terminase_6N	øKp_3	PF03237.18	phiKp_3_00130	3.1e-37	Terminase large subunit, T4likevirus-type, N-terminal
Terminase_6C	øKp_3	PF17289.5	phiKp_3_00130	4.1e-33	Terminase RNaseH-like domain
DNA_Packaging	øKp_3	PF11053.11	phiKp_3_00131	6.7e-51	Terminase DNA packaging enzyme
T4-gp15_tss	øKp_3	PF16724.8	phiKp_3_00132	8e-94	T4-like virus Myoviridae tail sheath stabiliser
T4_neck-protein	øKp_3	PF11649.11	phiKp_3_00133	1.5e-84	Virus neck protein
Fibritin_C	øKp_3	PF07921.15	phiKp_3_00135	3.2e-13	Fibritin C-terminal region
Collar	øKp_3	PF07484.15	phiKp_3_00136	2e-12	Phage Tail Collar Domain
T4_gp9_10	øKp_3	PF07880.14	phiKp_3_00138	3.2e-49	Bacteriophage T4 gp9/10-like protein
T4_gp9_10	øKp_3	PF07880.14	phiKp_3_00139	1.8e-50	Bacteriophage T4 gp9/10-like protein
Phage-Gp8	øKp_3	PF09215.13	phiKp_3_00140	3.8e-137	Bacteriophage T4, Gp8
Gp5_OB	øKp_3	PF06714.14	phiKp_3_00145	1.7e-58	Gp5 N-terminal OB domain
Phage_lysozyme	øKp_3	PF00959.22	phiKp_3_00145	6.4e-18	Phage lysozyme
Phage_gp53	øKp_3	PF11246.11	phiKp_3_00146	1.7e-37	Base plate wedge protein 53
Tn7_TnsA-like_N	øKp_3	PF08722.14	phiKp_3_00147	4.8e-24	TnsA-like endonuclease N terminal
NUDIX	øKp_3	PF00293.31	phiKp_3_00161	6.5e-15	NUDIX domain
DUF262	øKp_3	PF03235.17	phiKp_3_00165	8.5e-17	Protein of unknown function DUF262
DUF5417	øKp_3	PF17438.5	phiKp_3_00172	5.5e-46	Family of unknown function (DUF5417)
PhoH	øKp_3	PF02562.19	phiKp_3_00190	1e-36	PhoH-like protein
PIN_4	øKp_3	PF13638.9	phiKp_3_00190	1.6e-15	PIN domain
DUF5484	øKp_3	PF17583.5	phiKp_3_00194	6.4e-15	Family of unknown function (DUF5484)
TK	øKp_3	PF00265.21	phiKp_3_00202	1.2e-50	Thymidine kinase
DUF5856	øKp_3	PF19174.3	phiKp_3_00205	8e-29	Family of unknown function (DUF5856)
Band_7	øKp_3	PF01145.28	phiKp_3_00206	2.9e-16	SPFH domain / Band 7 family
NUDIX	øKp_3	PF00293.31	phiKp_3_00207	2.2e-12	NUDIX domain
RlaP	øKp_3	PF10127.12	phiKp_3_00213	5.4e-16	RNA repair pathway DNA polymerase beta family
DNA_methylase	øKp_3	PF00145.20	phiKp_3_00216	2.6e-92	C-5 cytosine-specific DNA methylase
GPW_gp25	øKp_3	PF04965.17	phiKp_3_00231	2.9e-16	Baseplate wedge protein gp25
T4_baseplate	øKp_3	PF12322.11	phiKp_3_00232	4e-31	T4 bacteriophage base plate protein
T4_baseplate	øKp_3	PF12322.11	phiKp_3_00233	1.2e-38	T4 bacteriophage base plate protein
T4_tail_cap	øKp_3	PF11091.11	phiKp_3_00235	1.1e-63	Tail-tube assembly protein
Phage-tail_1	øKp_3	PF09097.13	phiKp_3_00238	1.3e-19	Baseplate structural protein, domain 1
DNA_ligase_A_M	øKp_3	PF01068.24	phiKp_3_00246	2e-15	ATP dependent DNA ligase domain
Phage_30_3	øKp_3	PF08010.14	phiKp_3_00250	7e-56	Bacteriophage protein GP30.3
Gly_radical	øKp_3	PF01228.24	phiKp_3_00256	1.2e-20	Glycine radical
dCMP_cyt_deam_1	øKp_3	PF00383.26	phiKp_3_00263	1.8e-16	Cytidine and deoxycytidylate deaminase zinc-binding region
MafB19-deam	øKp_3	PF14437.9	phiKp_3_00263	4.8e-11	MafB19-like deaminase
AAA_33	øKp_3	PF13671.9	phiKp_3_00267	2.6e-21	AAA domain
RNA_lig_T4_1	øKp_3	PF09511.13	phiKp_3_00271	2.9e-23	RNA ligase
DUF4326	øKp_3	PF14216.9	phiKp_3_00273	6.9e-17	Domain of unknown function (DUF4326)
Ribonuc_red_sm	øKp_3	PF00268.24	phiKp_3_00274	9.6e-39	Ribonucleotide reductase, small chain
Ribonuc_red_lgC	øKp_3	PF02867.18	phiKp_3_00275	3.4e-112	Ribonucleotide reductase, barrel domain
NUDIX	øKp_4	PF00293.31	phiKp_4_00010	6.5e-15	NUDIX domain
DUF262	øKp_4	PF03235.17	phiKp_4_00014	8.5e-17	Protein of unknown function DUF262
DUF5417	øKp_4	PF17438.5	phiKp_4_00021	5.5e-46	Family of unknown function (DUF5417)
PhoH	øKp_4	PF02562.19	phiKp_4_00039	1e-36	PhoH-like protein
PIN_4	øKp_4	PF13638.9	phiKp_4_00039	1.6e-15	PIN domain
DUF5484	øKp_4	PF17583.5	phiKp_4_00043	6.4e-15	Family of unknown function (DUF5484)
TK	øKp_4	PF00265.21	phiKp_4_00050	1.2e-50	Thymidine kinase
DUF5856	øKp_4	PF19174.3	phiKp_4_00053	8e-29	Family of unknown function (DUF5856)
Band_7	øKp_4	PF01145.28	phiKp_4_00054	2.9e-16	SPFH domain / Band 7 family
NUDIX	øKp_4	PF00293.31	phiKp_4_00055	2.2e-12	NUDIX domain
RlaP	øKp_4	PF10127.12	phiKp_4_00061	5.4e-16	RNA repair pathway DNA polymerase beta family
DNA_methylase	øKp_4	PF00145.20	phiKp_4_00064	2.6e-92	C-5 cytosine-specific DNA methylase
GPW_gp25	øKp_4	PF04965.17	phiKp_4_00079	2.9e-16	Baseplate wedge protein gp25
T4_baseplate	øKp_4	PF12322.11	phiKp_4_00080	4e-31	T4 bacteriophage base plate protein
T4_baseplate	øKp_4	PF12322.11	phiKp_4_00081	1.2e-38	T4 bacteriophage base plate protein
T4_tail_cap	øKp_4	PF11091.11	phiKp_4_00083	1.1e-63	Tail-tube assembly protein
Phage-tail_1	øKp_4	PF09097.13	phiKp_4_00086	1.3e-19	Baseplate structural protein, domain 1
DNA_ligase_A_M	øKp_4	PF01068.24	phiKp_4_00094	2e-15	ATP dependent DNA ligase domain
Phage_30_3	øKp_4	PF08010.14	phiKp_4_00098	7e-56	Bacteriophage protein GP30.3
Gly_radical	øKp_4	PF01228.24	phiKp_4_00104	1.2e-20	Glycine radical
dCMP_cyt_deam_1	øKp_4	PF00383.26	phiKp_4_00111	1.8e-16	Cytidine and deoxycytidylate deaminase zinc-binding region
MafB19-deam	øKp_4	PF14437.9	phiKp_4_00111	4.8e-11	MafB19-like deaminase
AAA_33	øKp_4	PF13671.9	phiKp_4_00115	2.6e-21	AAA domain
RNA_lig_T4_1	øKp_4	PF09511.13	phiKp_4_00119	2.9e-23	RNA ligase
DUF4326	øKp_4	PF14216.9	phiKp_4_00121	6.9e-17	Domain of unknown function (DUF4326)
Ribonuc_red_sm	øKp_4	PF00268.24	phiKp_4_00122	9.6e-39	Ribonucleotide reductase, small chain
Ribonuc_red_lgC	øKp_4	PF02867.18	phiKp_4_00123	9.6e-112	Ribonucleotide reductase, barrel domain
ATP-cone	øKp_4	PF03477.19	phiKp_4_00123	1.4e-16	ATP cone domain
Ribonuc_red_lgN	øKp_4	PF00317.24	phiKp_4_00123	6.5e-13	Ribonucleotide reductase, all-alpha domain
Thymidylat_synt	øKp_4	PF00303.22	phiKp_4_00124	1.3e-95	Thymidylate synthase
DHFR_1	øKp_4	PF00186.22	phiKp_4_00125	6.1e-18	Dihydrofolate reductase
AAA_23	øKp_4	PF13476.9	phiKp_4_00132	1.7e-12	AAA domain
SMC_N	øKp_4	PF02463.22	phiKp_4_00132	3.1e-12	RecF/RecN/SMC N terminal domain
DUF2654	øKp_4	PF10849.11	phiKp_4_00135	3.1e-25	Protein of unknown function (DUF2654)
RNaseH_C	øKp_4	PF09293.13	phiKp_4_00138	1.6e-33	T4 RNase H, C terminal
5_3_exonuc_N	øKp_4	PF02739.19	phiKp_4_00138	4.6e-13	5'-3' exonuclease, N-terminal resolvase-like domain
Phage_DsbA	øKp_4	PF11126.11	phiKp_4_00139	2.8e-17	Transcriptional regulator DsbA
Trans_coact	øKp_4	PF16805.8	phiKp_4_00140	5.3e-25	Phage late-transcription coactivator
T4_Gp59_N	øKp_4	PF08993.13	phiKp_4_00141	1.6e-26	T4 gene Gp59 loader of gp41 DNA helicase
T4_Gp59_C	øKp_4	PF08994.13	phiKp_4_00141	6.5e-22	T4 gene Gp59 loader of gp41 DNA helicase C-term
gp32	øKp_4	PF08804.13	phiKp_4_00142	1.3e-49	gp32 DNA binding protein like
Phage_RpbA	øKp_4	PF10789.12	phiKp_4_00143	3.5e-12	Phage RNA polymerase binding, RpbA
gp45-slide_C	øKp_4	PF09116.13	phiKp_4_00144	1.3e-22	gp45 sliding clamp, C terminal
DNA_PPF	øKp_4	PF02916.18	phiKp_4_00144	8e-11	DNA polymerase processivity factor
AAA	øKp_4	PF00004.32	phiKp_4_00145	1.5e-14	ATPase family associated with various cellular activities (AAA)
Phage_clamp_A	øKp_4	PF16790.8	phiKp_4_00146	1.7e-31	Bacteriophage clamp loader A subunit
Translat_reg	øKp_4	PF01818.20	phiKp_4_00147	6.1e-54	Bacteriophage translational regulator
DNA_pol_B	øKp_4	PF00136.24	phiKp_4_00150	8.5e-34	DNA polymerase family B
DNA_pol_B_exo1	øKp_4	PF03104.22	phiKp_4_00150	7.8e-17	DNA polymerase family B, exonuclease domain
Phage_head_chap	øKp_4	PF11113.11	phiKp_4_00152	2.3e-22	Head assembly gene product
DnaB_C	øKp_4	PF03796.18	phiKp_4_00153	1.6e-16	DnaB-like helicase C terminal domain
AAA_30	øKp_4	PF13604.9	phiKp_4_00165	4.5e-26	AAA domain
AAA_19	øKp_4	PF13245.9	phiKp_4_00165	4.2e-21	AAA domain
SH3_14	øKp_4	PF18343.4	phiKp_4_00165	1.5e-19	Dda helicase SH3 domain
Rv2179c-like	øKp_4	PF16473.8	phiKp_4_00168	6.1e-12	3'-5' exoribonuclease Rv2179c-like domain
Zn-ribbon_8	øKp_4	PF09723.13	phiKp_4_00179	7.6e-11	Zinc ribbon domain
DNA_gyraseB	øKp_4	PF00204.28	phiKp_4_00180	6e-16	DNA gyrase B
HATPase_c	øKp_4	PF02518.29	phiKp_4_00180	4.1e-15	Histidine kinase-, DNA gyrase B-, and HSP90-like ATPase
DNA_topoisoIV	øKp_4	PF00521.23	phiKp_4_00181	9.1e-82	DNA gyrase/topoisomerase IV, subunit A
Phage_holin_T	øKp_4	PF11031.11	phiKp_4_00196	5.7e-46	Bacteriophage T holin
GP38	øKp_4	PF05268.14	phiKp_4_00197	6.9e-16	Phage tail fibre adhesin Gp38
Peptidase_S74	øKp_4	PF13884.9	phiKp_4_00198	3.8e-14	Chaperone of endosialidase
Phage_T4_gp36	øKp_4	PF03903.16	phiKp_4_00199	1.7e-22	Phage T4 tail fibre
Fer4_12	øKp_4	PF13353.9	phiKp_4_00206	3.2e-46	4Fe-4S single cluster domain
Fer4_14	øKp_4	PF13394.9	phiKp_4_00206	3.9e-28	4Fe-4S single cluster domain
NRDD	øKp_4	PF13597.9	phiKp_4_00213	4.6e-177	Anaerobic ribonucleoside-triphosphate reductase
Gly_radical	øKp_4	PF01228.24	phiKp_4_00213	2.5e-21	Glycine radical
ATP-cone	øKp_4	PF03477.19	phiKp_4_00213	3.1e-18	ATP cone domain
Endonuclease_7	øKp_4	PF02945.18	phiKp_4_00215	4.5e-18	Recombination endonuclease VII
Endonuc-dimeris	øKp_4	PF09124.13	phiKp_4_00215	6.8e-15	T4 recombination endonuclease VII, dimerisation
MethyltransfD12	øKp_4	PF02086.18	phiKp_4_00217	7.4e-33	D12 class N6 adenine-specific DNA methyltransferase
NAPRTase	øKp_4	PF04095.19	phiKp_4_00219	3.1e-58	Nicotinate phosphoribosyltransferase (NAPRTase) family
NAMPT_N	øKp_4	PF18127.4	phiKp_4_00219	9.4e-23	Nicotinamide phosphoribosyltransferase, N-terminal domain
RNA_ligase	øKp_4	PF09414.13	phiKp_4_00224	2.1e-21	RNA ligase
T4_Rnl2_C	øKp_4	PF18043.4	phiKp_4_00224	8.6e-15	T4 RNA ligase 2 C-terminal
HAD_SAK_2	øKp_4	PF18143.4	phiKp_4_00237	8.7e-30	HAD domain in Swiss Army Knife RNA repair proteins
ResIII	øKp_4	PF04851.18	phiKp_4_00240	9.2e-13	Type III restriction enzyme, res subunit
UvsW-1	øKp_4	PF11637.11	phiKp_4_00241	4.9e-18	UvsW.1 domain
UvsY	øKp_4	PF11056.11	phiKp_4_00243	4.7e-38	Recombination, repair and ssDNA binding protein UvsY
Gp23	øKp_4	PF07068.14	phiKp_4_00244	6.4e-18	Major capsid protein Gp23
Gp23	øKp_4	PF07068.14	phiKp_4_00246	3.1e-252	Major capsid protein Gp23
Peptidase_S77	øKp_4	PF03420.16	phiKp_4_00248	8.6e-76	Prohead core protein serine protease
Portal_Gp20	øKp_4	PF07230.14	phiKp_4_00251	7.1e-166	Bacteriophage T4-like portal protein (Gp20)
Phage_sheath_1	øKp_4	PF04984.17	phiKp_4_00253	3.3e-35	Phage tail sheath protein subtilisin-like domain
Phage_sheath_1C	øKp_4	PF17482.5	phiKp_4_00253	1e-18	Phage tail sheath C-terminal domain
Phage_sheath_1N	øKp_4	PF17481.5	phiKp_4_00253	3.3e-17	Phage tail sheath protein beta-sandwich domain
Terminase_6N	øKp_4	PF03237.18	phiKp_4_00254	3.1e-37	Terminase large subunit, T4likevirus-type, N-terminal
Terminase_6C	øKp_4	PF17289.5	phiKp_4_00254	4.1e-33	Terminase RNaseH-like domain
DNA_Packaging	øKp_4	PF11053.11	phiKp_4_00255	6.7e-51	Terminase DNA packaging enzyme
T4-gp15_tss	øKp_4	PF16724.8	phiKp_4_00256	8e-94	T4-like virus Myoviridae tail sheath stabiliser
T4_neck-protein	øKp_4	PF11649.11	phiKp_4_00257	1.5e-84	Virus neck protein
Fibritin_C	øKp_4	PF07921.15	phiKp_4_00259	3.2e-13	Fibritin C-terminal region
Collar	øKp_4	PF07484.15	phiKp_4_00260	2e-12	Phage Tail Collar Domain
T4_gp9_10	øKp_4	PF07880.14	phiKp_4_00262	3.2e-49	Bacteriophage T4 gp9/10-like protein
T4_gp9_10	øKp_4	PF07880.14	phiKp_4_00263	1.8e-50	Bacteriophage T4 gp9/10-like protein
Phage-Gp8	øKp_4	PF09215.13	phiKp_4_00264	3.8e-137	Bacteriophage T4, Gp8
Gp5_OB	øKp_4	PF06714.14	phiKp_4_00269	1.7e-58	Gp5 N-terminal OB domain
Phage_lysozyme	øKp_4	PF00959.22	phiKp_4_00269	6.4e-18	Phage lysozyme
Phage_gp53	øKp_4	PF11246.11	phiKp_4_00270	1.7e-37	Base plate wedge protein 53
Tn7_TnsA-like_N	øKp_4	PF08722.14	phiKp_4_00271	4.8e-24	TnsA-like endonuclease N terminal
NUDIX	øKp_5	PF00293.31	phiKp_5_00012	6.5e-15	NUDIX domain
DUF262	øKp_5	PF03235.17	phiKp_5_00016	8.5e-17	Protein of unknown function DUF262
DUF5417	øKp_5	PF17438.5	phiKp_5_00023	5.5e-46	Family of unknown function (DUF5417)
PhoH	øKp_5	PF02562.19	phiKp_5_00041	1e-36	PhoH-like protein
PIN_4	øKp_5	PF13638.9	phiKp_5_00041	1.6e-15	PIN domain
DUF5484	øKp_5	PF17583.5	phiKp_5_00045	6.4e-15	Family of unknown function (DUF5484)
TK	øKp_5	PF00265.21	phiKp_5_00053	1.2e-50	Thymidine kinase
DUF5856	øKp_5	PF19174.3	phiKp_5_00056	8e-29	Family of unknown function (DUF5856)
Band_7	øKp_5	PF01145.28	phiKp_5_00057	2.9e-16	SPFH domain / Band 7 family
NUDIX	øKp_5	PF00293.31	phiKp_5_00058	2.2e-12	NUDIX domain
RlaP	øKp_5	PF10127.12	phiKp_5_00064	5.4e-16	RNA repair pathway DNA polymerase beta family
DNA_methylase	øKp_5	PF00145.20	phiKp_5_00067	2.6e-92	C-5 cytosine-specific DNA methylase
GPW_gp25	øKp_5	PF04965.17	phiKp_5_00082	2.9e-16	Baseplate wedge protein gp25
T4_baseplate	øKp_5	PF12322.11	phiKp_5_00083	4e-31	T4 bacteriophage base plate protein
T4_baseplate	øKp_5	PF12322.11	phiKp_5_00084	1.2e-38	T4 bacteriophage base plate protein
T4_tail_cap	øKp_5	PF11091.11	phiKp_5_00086	1.1e-63	Tail-tube assembly protein
Phage-tail_1	øKp_5	PF09097.13	phiKp_5_00089	1.3e-19	Baseplate structural protein, domain 1
DNA_ligase_A_M	øKp_5	PF01068.24	phiKp_5_00097	2e-15	ATP dependent DNA ligase domain
Phage_30_3	øKp_5	PF08010.14	phiKp_5_00101	7e-56	Bacteriophage protein GP30.3
Gly_radical	øKp_5	PF01228.24	phiKp_5_00107	1.2e-20	Glycine radical
dCMP_cyt_deam_1	øKp_5	PF00383.26	phiKp_5_00114	1.8e-16	Cytidine and deoxycytidylate deaminase zinc-binding region
MafB19-deam	øKp_5	PF14437.9	phiKp_5_00114	4.8e-11	MafB19-like deaminase
AAA_33	øKp_5	PF13671.9	phiKp_5_00118	2.6e-21	AAA domain
RNA_lig_T4_1	øKp_5	PF09511.13	phiKp_5_00122	2.9e-23	RNA ligase
DUF4326	øKp_5	PF14216.9	phiKp_5_00124	6.9e-17	Domain of unknown function (DUF4326)
Ribonuc_red_sm	øKp_5	PF00268.24	phiKp_5_00125	9.6e-39	Ribonucleotide reductase, small chain
Ribonuc_red_lgC	øKp_5	PF02867.18	phiKp_5_00126	9.6e-112	Ribonucleotide reductase, barrel domain
ATP-cone	øKp_5	PF03477.19	phiKp_5_00126	1.4e-16	ATP cone domain
Ribonuc_red_lgN	øKp_5	PF00317.24	phiKp_5_00126	6.5e-13	Ribonucleotide reductase, all-alpha domain
Thymidylat_synt	øKp_5	PF00303.22	phiKp_5_00127	1.3e-95	Thymidylate synthase
DHFR_1	øKp_5	PF00186.22	phiKp_5_00128	6.1e-18	Dihydrofolate reductase
AAA_23	øKp_5	PF13476.9	phiKp_5_00135	1.7e-12	AAA domain
SMC_N	øKp_5	PF02463.22	phiKp_5_00135	3.1e-12	RecF/RecN/SMC N terminal domain
DUF2654	øKp_5	PF10849.11	phiKp_5_00138	3.1e-25	Protein of unknown function (DUF2654)
RNaseH_C	øKp_5	PF09293.13	phiKp_5_00141	1.6e-33	T4 RNase H, C terminal
5_3_exonuc_N	øKp_5	PF02739.19	phiKp_5_00141	4.6e-13	5'-3' exonuclease, N-terminal resolvase-like domain
Phage_DsbA	øKp_5	PF11126.11	phiKp_5_00142	2.8e-17	Transcriptional regulator DsbA
Trans_coact	øKp_5	PF16805.8	phiKp_5_00143	5.3e-25	Phage late-transcription coactivator
T4_Gp59_N	øKp_5	PF08993.13	phiKp_5_00144	1.6e-26	T4 gene Gp59 loader of gp41 DNA helicase
T4_Gp59_C	øKp_5	PF08994.13	phiKp_5_00144	6.5e-22	T4 gene Gp59 loader of gp41 DNA helicase C-term
gp32	øKp_5	PF08804.13	phiKp_5_00145	1.3e-49	gp32 DNA binding protein like
Phage_RpbA	øKp_5	PF10789.12	phiKp_5_00146	3.5e-12	Phage RNA polymerase binding, RpbA
gp45-slide_C	øKp_5	PF09116.13	phiKp_5_00147	1.3e-22	gp45 sliding clamp, C terminal
DNA_PPF	øKp_5	PF02916.18	phiKp_5_00147	8e-11	DNA polymerase processivity factor
AAA	øKp_5	PF00004.32	phiKp_5_00148	1.5e-14	ATPase family associated with various cellular activities (AAA)
Phage_clamp_A	øKp_5	PF16790.8	phiKp_5_00149	1.7e-31	Bacteriophage clamp loader A subunit
Translat_reg	øKp_5	PF01818.20	phiKp_5_00150	6.1e-54	Bacteriophage translational regulator
DNA_pol_B	øKp_5	PF00136.24	phiKp_5_00153	8.5e-34	DNA polymerase family B
DNA_pol_B_exo1	øKp_5	PF03104.22	phiKp_5_00153	7.8e-17	DNA polymerase family B, exonuclease domain
Phage_head_chap	øKp_5	PF11113.11	phiKp_5_00155	2.3e-22	Head assembly gene product
DnaB_C	øKp_5	PF03796.18	phiKp_5_00156	1.6e-16	DnaB-like helicase C terminal domain
AAA_30	øKp_5	PF13604.9	phiKp_5_00168	4.5e-26	AAA domain
AAA_19	øKp_5	PF13245.9	phiKp_5_00168	4.2e-21	AAA domain
SH3_14	øKp_5	PF18343.4	phiKp_5_00168	1.5e-19	Dda helicase SH3 domain
Rv2179c-like	øKp_5	PF16473.8	phiKp_5_00171	6.1e-12	3'-5' exoribonuclease Rv2179c-like domain
Zn-ribbon_8	øKp_5	PF09723.13	phiKp_5_00182	7.6e-11	Zinc ribbon domain
DNA_gyraseB	øKp_5	PF00204.28	phiKp_5_00183	6e-16	DNA gyrase B
HATPase_c	øKp_5	PF02518.29	phiKp_5_00183	4.1e-15	Histidine kinase-, DNA gyrase B-, and HSP90-like ATPase
DNA_topoisoIV	øKp_5	PF00521.23	phiKp_5_00184	9.1e-82	DNA gyrase/topoisomerase IV, subunit A
Phage_holin_T	øKp_5	PF11031.11	phiKp_5_00199	5.7e-46	Bacteriophage T holin
GP38	øKp_5	PF05268.14	phiKp_5_00200	6.9e-16	Phage tail fibre adhesin Gp38
Peptidase_S74	øKp_5	PF13884.9	phiKp_5_00201	3.8e-14	Chaperone of endosialidase
Phage_T4_gp36	øKp_5	PF03903.16	phiKp_5_00202	1.7e-22	Phage T4 tail fibre
Fer4_12	øKp_5	PF13353.9	phiKp_5_00209	3.2e-46	4Fe-4S single cluster domain
Fer4_14	øKp_5	PF13394.9	phiKp_5_00209	3.9e-28	4Fe-4S single cluster domain
NRDD	øKp_5	PF13597.9	phiKp_5_00216	4.6e-177	Anaerobic ribonucleoside-triphosphate reductase
Gly_radical	øKp_5	PF01228.24	phiKp_5_00216	2.5e-21	Glycine radical
ATP-cone	øKp_5	PF03477.19	phiKp_5_00216	3.1e-18	ATP cone domain
Endonuclease_7	øKp_5	PF02945.18	phiKp_5_00218	4.5e-18	Recombination endonuclease VII
Endonuc-dimeris	øKp_5	PF09124.13	phiKp_5_00218	6.8e-15	T4 recombination endonuclease VII, dimerisation
MethyltransfD12	øKp_5	PF02086.18	phiKp_5_00220	7.4e-33	D12 class N6 adenine-specific DNA methyltransferase
NAPRTase	øKp_5	PF04095.19	phiKp_5_00222	3.1e-58	Nicotinate phosphoribosyltransferase (NAPRTase) family
NAMPT_N	øKp_5	PF18127.4	phiKp_5_00222	9.4e-23	Nicotinamide phosphoribosyltransferase, N-terminal domain
RNA_ligase	øKp_5	PF09414.13	phiKp_5_00227	2.1e-21	RNA ligase
T4_Rnl2_C	øKp_5	PF18043.4	phiKp_5_00227	8.6e-15	T4 RNA ligase 2 C-terminal
HAD_SAK_2	øKp_5	PF18143.4	phiKp_5_00239	8.7e-30	HAD domain in Swiss Army Knife RNA repair proteins
ResIII	øKp_5	PF04851.18	phiKp_5_00242	9.2e-13	Type III restriction enzyme, res subunit
UvsW-1	øKp_5	PF11637.11	phiKp_5_00243	4.9e-18	UvsW.1 domain
UvsY	øKp_5	PF11056.11	phiKp_5_00245	4.7e-38	Recombination, repair and ssDNA binding protein UvsY
Gp23	øKp_5	PF07068.14	phiKp_5_00246	6.4e-18	Major capsid protein Gp23
Gp23	øKp_5	PF07068.14	phiKp_5_00248	3.1e-252	Major capsid protein Gp23
Peptidase_S77	øKp_5	PF03420.16	phiKp_5_00250	8.6e-76	Prohead core protein serine protease
Portal_Gp20	øKp_5	PF07230.14	phiKp_5_00253	7.1e-166	Bacteriophage T4-like portal protein (Gp20)
Phage_sheath_1	øKp_5	PF04984.17	phiKp_5_00255	3.3e-35	Phage tail sheath protein subtilisin-like domain
Phage_sheath_1C	øKp_5	PF17482.5	phiKp_5_00255	1e-18	Phage tail sheath C-terminal domain
Phage_sheath_1N	øKp_5	PF17481.5	phiKp_5_00255	3.3e-17	Phage tail sheath protein beta-sandwich domain
Terminase_6N	øKp_5	PF03237.18	phiKp_5_00256	3.1e-37	Terminase large subunit, T4likevirus-type, N-terminal
Terminase_6C	øKp_5	PF17289.5	phiKp_5_00256	4.1e-33	Terminase RNaseH-like domain
DNA_Packaging	øKp_5	PF11053.11	phiKp_5_00257	6.7e-51	Terminase DNA packaging enzyme
T4-gp15_tss	øKp_5	PF16724.8	phiKp_5_00258	8e-94	T4-like virus Myoviridae tail sheath stabiliser
T4_neck-protein	øKp_5	PF11649.11	phiKp_5_00259	1.5e-84	Virus neck protein
Fibritin_C	øKp_5	PF07921.15	phiKp_5_00261	3.2e-13	Fibritin C-terminal region
Collar	øKp_5	PF07484.15	phiKp_5_00262	2e-12	Phage Tail Collar Domain
T4_gp9_10	øKp_5	PF07880.14	phiKp_5_00264	3.2e-49	Bacteriophage T4 gp9/10-like protein
T4_gp9_10	øKp_5	PF07880.14	phiKp_5_00265	1.8e-50	Bacteriophage T4 gp9/10-like protein
Phage-Gp8	øKp_5	PF09215.13	phiKp_5_00266	3.8e-137	Bacteriophage T4, Gp8
Gp5_OB	øKp_5	PF06714.14	phiKp_5_00271	1.7e-58	Gp5 N-terminal OB domain
Phage_lysozyme	øKp_5	PF00959.22	phiKp_5_00271	6.4e-18	Phage lysozyme
Phage_gp53	øKp_5	PF11246.11	phiKp_5_00272	1.7e-37	Base plate wedge protein 53
Tn7_TnsA-like_N	øKp_5	PF08722.14	phiKp_5_00273	4.8e-24	TnsA-like endonuclease N terminal
DUF4055	øKp_7-1	PF13264.9	phiKp_7-1_00003	1.1e-27	Domain of unknown function (DUF4055)
Terminase_6N	øKp_7-1	PF03237.18	phiKp_7-1_00004	1.4e-12	Terminase large subunit, T4likevirus-type, N-terminal
GP3_package	øKp_7-1	PF16677.8	phiKp_7-1_00008	1.8e-11	DNA-packaging protein gp3
AAA_25	øKp_7-1	PF13481.9	phiKp_7-1_00009	1.5e-16	AAA domain
DUF6378	øKp_7-1	PF19905.2	phiKp_7-1_00021	1.1e-11	Domain of unknown function (DUF6378)
DUF3850	øKp_7-1	PF12961.10	phiKp_7-1_00022	1.7e-21	Domain of unknown function (DUF3850)
DUF2514	øKp_7-1	PF10721.12	phiKp_7-1_00024	1.9e-14	Protein of unknown function (DUF2514)
Phage_holin_3_1	øKp_7-1	PF05106.15	phiKp_7-1_00025	2.8e-11	Phage holin family (Lysis protein S)
Dam	øKp_7-1	PF05869.14	phiKp_7-1_00030	1.1e-34	DNA N-6-adenine-methyltransferase (Dam)
Prim_Zn_Ribbon	øKp_7-1	PF08273.15	phiKp_7-1_00034	1.4e-11	Zinc-binding domain of primase-helicase
DUF3799	øKp_7-1	PF12684.10	phiKp_7-1_00039	5.4e-29	PDDEXK-like domain of unknown function (DUF3799)
ERF	øKp_7-1	PF04404.15	phiKp_7-1_00040	1.4e-23	ERF superfamily
SSB	øKp_7-1	PF00436.28	phiKp_7-1_00041	1.5e-40	Single-strand binding protein family
DUF1983	øKp_7-1	PF09327.14	phiKp_7-1_00045	2.7e-17	Domain of unknown function (DUF1983)
NLPC_P60	øKp_7-1	PF00877.22	phiKp_7-1_00047	8.5e-16	NlpC/P60 family
Prok-JAB	øKp_7-1	PF14464.9	phiKp_7-1_00047	8.1e-12	Prokaryotic homologs of the JAB domain
Phage_tail_L	øKp_7-1	PF05100.15	phiKp_7-1_00048	2.4e-44	Phage minor tail protein L
Phage_min_tail	øKp_7-1	PF05939.16	phiKp_7-1_00049	1.4e-13	Phage minor tail protein
TMP_2	øKp_7-1	PF06791.16	phiKp_7-1_00050	1.7e-47	Prophage tail length tape measure protein
Tape_meas_lam_C	øKp_7-1	PF09718.13	phiKp_7-1_00050	1e-18	Lambda phage tail tape-measure protein (Tape_meas_lam_C)
DUF1799	øKp_7-1	PF08809.14	phiKp_7-1_00051	1.1e-11	Phage related hypothetical protein (DUF1799)
Phage_TAC_4	øKp_7-1	PF08748.14	phiKp_7-1_00052	5.3e-22	Phage tail assembly chaperone
Phage_tail_3	øKp_7-1	PF08813.14	phiKp_7-1_00053	1.8e-39	Phage tail tube protein, TTP
DnaT_2	øKp_7-1	PF20557.1	phiKp_7-1_00057	9.8e-16	Putative DnaT-like ssDNA binding protein
Gp13-like	øKp_7-1	PF20036.2	phiKp_7-1_00058	3.7e-30	Major capsid protein 13-like
Tape_meas_lam_C	øKp_7-2	PF09718.13	phiKp_7-2_00001	1.9e-21	Lambda phage tail tape-measure protein (Tape_meas_lam_C)
Phage_min_tail	øKp_7-2	PF05939.16	phiKp_7-2_00002	4e-13	Phage minor tail protein
Phage_tail_L	øKp_7-2	PF05100.15	phiKp_7-2_00003	4.5e-42	Phage minor tail protein L
NLPC_P60	øKp_7-2	PF00877.22	phiKp_7-2_00004	5e-15	NlpC/P60 family
Prok-JAB	øKp_7-2	PF14464.9	phiKp_7-2_00004	6.9e-13	Prokaryotic homologs of the JAB domain
CBM_4_9	øKp_7-2	PF02018.20	phiKp_7-2_00006	5.7e-21	Carbohydrate binding domain
DUF1983	øKp_7-2	PF09327.14	phiKp_7-2_00006	1.6e-17	Domain of unknown function (DUF1983)
Phage-tail_3	øKp_7-2	PF13550.9	phiKp_7-2_00006	4.5e-12	Putative phage tail protein
SSB	øKp_7-2	PF00436.28	phiKp_7-2_00010	7.8e-39	Single-strand binding protein family
ERF	øKp_7-2	PF04404.15	phiKp_7-2_00011	4.6e-25	ERF superfamily
DUF3799	øKp_7-2	PF12684.10	phiKp_7-2_00012	8.9e-30	PDDEXK-like domain of unknown function (DUF3799)
Dam	øKp_7-2	PF05869.14	phiKp_7-2_00022	3.1e-36	DNA N-6-adenine-methyltransferase (Dam)
DUF2514	øKp_7-2	PF10721.12	phiKp_7-2_00027	8.9e-15	Protein of unknown function (DUF2514)
DUF3850	øKp_7-2	PF12961.10	phiKp_7-2_00029	4.7e-21	Domain of unknown function (DUF3850)
DUF6378	øKp_7-2	PF19905.2	phiKp_7-2_00030	6.6e-12	Domain of unknown function (DUF6378)
AAA_25	øKp_7-2	PF13481.9	phiKp_7-2_00042	8.6e-17	AAA domain
GP3_package	øKp_7-2	PF16677.8	phiKp_7-2_00043	5.8e-12	DNA-packaging protein gp3
Terminase_6N	øKp_7-2	PF03237.18	phiKp_7-2_00047	3.6e-12	Terminase large subunit, T4likevirus-type, N-terminal
DUF4055	øKp_7-2	PF13264.9	phiKp_7-2_00048	6.6e-28	Domain of unknown function (DUF4055)
Gp13-like	øKp_7-2	PF20036.2	phiKp_7-2_00051	2.9e-49	Major capsid protein 13-like
DnaT_2	øKp_7-2	PF20557.1	phiKp_7-2_00052	5.9e-12	Putative DnaT-like ssDNA binding protein
Phage_tail_3	øKp_7-2	PF08813.14	phiKp_7-2_00056	4.3e-39	Phage tail tube protein, TTP
Phage_TAC_4	øKp_7-2	PF08748.14	phiKp_7-2_00057	8.9e-24	Phage tail assembly chaperone
DUF1799	øKp_7-2	PF08809.14	phiKp_7-2_00058	4e-12	Phage related hypothetical protein (DUF1799)
DnaB_C	øKp_8	PF03796.18	phiKp_8_00006	1.6e-16	DnaB-like helicase C terminal domain
Phage_head_chap	øKp_8	PF11113.11	phiKp_8_00007	2.3e-22	Head assembly gene product
DNA_pol_B	øKp_8	PF00136.24	phiKp_8_00009	8.5e-34	DNA polymerase family B
DNA_pol_B_exo1	øKp_8	PF03104.22	phiKp_8_00009	7.8e-17	DNA polymerase family B, exonuclease domain
Translat_reg	øKp_8	PF01818.20	phiKp_8_00012	6.1e-54	Bacteriophage translational regulator
Phage_clamp_A	øKp_8	PF16790.8	phiKp_8_00013	1.7e-31	Bacteriophage clamp loader A subunit
AAA	øKp_8	PF00004.32	phiKp_8_00014	1.5e-14	ATPase family associated with various cellular activities (AAA)
gp45-slide_C	øKp_8	PF09116.13	phiKp_8_00015	1.3e-22	gp45 sliding clamp, C terminal
DNA_PPF	øKp_8	PF02916.18	phiKp_8_00015	8e-11	DNA polymerase processivity factor
Phage_RpbA	øKp_8	PF10789.12	phiKp_8_00016	3.5e-12	Phage RNA polymerase binding, RpbA
gp32	øKp_8	PF08804.13	phiKp_8_00017	1.3e-49	gp32 DNA binding protein like
T4_Gp59_N	øKp_8	PF08993.13	phiKp_8_00018	1.6e-26	T4 gene Gp59 loader of gp41 DNA helicase
T4_Gp59_C	øKp_8	PF08994.13	phiKp_8_00018	6.5e-22	T4 gene Gp59 loader of gp41 DNA helicase C-term
Trans_coact	øKp_8	PF16805.8	phiKp_8_00019	5.3e-25	Phage late-transcription coactivator
Phage_DsbA	øKp_8	PF11126.11	phiKp_8_00020	2.8e-17	Transcriptional regulator DsbA
RNaseH_C	øKp_8	PF09293.13	phiKp_8_00021	1.6e-33	T4 RNase H, C terminal
5_3_exonuc_N	øKp_8	PF02739.19	phiKp_8_00021	4.6e-13	5'-3' exonuclease, N-terminal resolvase-like domain
DUF2654	øKp_8	PF10849.11	phiKp_8_00024	3.1e-25	Protein of unknown function (DUF2654)
AAA_23	øKp_8	PF13476.9	phiKp_8_00027	1.7e-12	AAA domain
SMC_N	øKp_8	PF02463.22	phiKp_8_00027	3.1e-12	RecF/RecN/SMC N terminal domain
DHFR_1	øKp_8	PF00186.22	phiKp_8_00034	6.1e-18	Dihydrofolate reductase
Thymidylat_synt	øKp_8	PF00303.22	phiKp_8_00035	1.3e-95	Thymidylate synthase
Ribonuc_red_lgC	øKp_8	PF02867.18	phiKp_8_00036	9.6e-112	Ribonucleotide reductase, barrel domain
ATP-cone	øKp_8	PF03477.19	phiKp_8_00036	1.4e-16	ATP cone domain
Ribonuc_red_lgN	øKp_8	PF00317.24	phiKp_8_00036	6.5e-13	Ribonucleotide reductase, all-alpha domain
Ribonuc_red_sm	øKp_8	PF00268.24	phiKp_8_00037	9.6e-39	Ribonucleotide reductase, small chain
DUF4326	øKp_8	PF14216.9	phiKp_8_00038	6.9e-17	Domain of unknown function (DUF4326)
RNA_lig_T4_1	øKp_8	PF09511.13	phiKp_8_00040	2.9e-23	RNA ligase
AAA_33	øKp_8	PF13671.9	phiKp_8_00044	2.6e-21	AAA domain
dCMP_cyt_deam_1	øKp_8	PF00383.26	phiKp_8_00048	1.8e-16	Cytidine and deoxycytidylate deaminase zinc-binding region
MafB19-deam	øKp_8	PF14437.9	phiKp_8_00048	4.8e-11	MafB19-like deaminase
Gly_radical	øKp_8	PF01228.24	phiKp_8_00055	1.2e-20	Glycine radical
Phage_30_3	øKp_8	PF08010.14	phiKp_8_00061	7e-56	Bacteriophage protein GP30.3
DNA_ligase_A_M	øKp_8	PF01068.24	phiKp_8_00065	2e-15	ATP dependent DNA ligase domain
Phage-tail_1	øKp_8	PF09097.13	phiKp_8_00073	1.3e-19	Baseplate structural protein, domain 1
T4_tail_cap	øKp_8	PF11091.11	phiKp_8_00076	1.1e-63	Tail-tube assembly protein
T4_baseplate	øKp_8	PF12322.11	phiKp_8_00078	1.2e-38	T4 bacteriophage base plate protein
T4_baseplate	øKp_8	PF12322.11	phiKp_8_00079	4e-31	T4 bacteriophage base plate protein
GPW_gp25	øKp_8	PF04965.17	phiKp_8_00080	2.9e-16	Baseplate wedge protein gp25
DNA_methylase	øKp_8	PF00145.20	phiKp_8_00095	2.6e-92	C-5 cytosine-specific DNA methylase
RlaP	øKp_8	PF10127.12	phiKp_8_00098	5.4e-16	RNA repair pathway DNA polymerase beta family
NUDIX	øKp_8	PF00293.31	phiKp_8_00104	2.2e-12	NUDIX domain
Band_7	øKp_8	PF01145.28	phiKp_8_00105	2.9e-16	SPFH domain / Band 7 family
DUF5856	øKp_8	PF19174.3	phiKp_8_00106	8e-29	Family of unknown function (DUF5856)
TK	øKp_8	PF00265.21	phiKp_8_00109	1.2e-50	Thymidine kinase
DUF5484	øKp_8	PF17583.5	phiKp_8_00116	6.4e-15	Family of unknown function (DUF5484)
PhoH	øKp_8	PF02562.19	phiKp_8_00120	1e-36	PhoH-like protein
PIN_4	øKp_8	PF13638.9	phiKp_8_00120	1.6e-15	PIN domain
DUF5417	øKp_8	PF17438.5	phiKp_8_00138	5.5e-46	Family of unknown function (DUF5417)
DUF262	øKp_8	PF03235.17	phiKp_8_00145	8.5e-17	Protein of unknown function DUF262
NUDIX	øKp_8	PF00293.31	phiKp_8_00149	6.5e-15	NUDIX domain
Tn7_TnsA-like_N	øKp_8	PF08722.14	phiKp_8_00163	4.8e-24	TnsA-like endonuclease N terminal
Phage_gp53	øKp_8	PF11246.11	phiKp_8_00164	1.7e-37	Base plate wedge protein 53
Gp5_OB	øKp_8	PF06714.14	phiKp_8_00165	1.7e-58	Gp5 N-terminal OB domain
Phage_lysozyme	øKp_8	PF00959.22	phiKp_8_00165	6.4e-18	Phage lysozyme
Phage-Gp8	øKp_8	PF09215.13	phiKp_8_00170	3.8e-137	Bacteriophage T4, Gp8
T4_gp9_10	øKp_8	PF07880.14	phiKp_8_00171	1.8e-50	Bacteriophage T4 gp9/10-like protein
T4_gp9_10	øKp_8	PF07880.14	phiKp_8_00172	3.2e-49	Bacteriophage T4 gp9/10-like protein
Collar	øKp_8	PF07484.15	phiKp_8_00174	2e-12	Phage Tail Collar Domain
Fibritin_C	øKp_8	PF07921.15	phiKp_8_00175	3.2e-13	Fibritin C-terminal region
T4_neck-protein	øKp_8	PF11649.11	phiKp_8_00177	1.5e-84	Virus neck protein
T4-gp15_tss	øKp_8	PF16724.8	phiKp_8_00178	8e-94	T4-like virus Myoviridae tail sheath stabiliser
DNA_Packaging	øKp_8	PF11053.11	phiKp_8_00179	6.7e-51	Terminase DNA packaging enzyme
Terminase_6N	øKp_8	PF03237.18	phiKp_8_00180	3.1e-37	Terminase large subunit, T4likevirus-type, N-terminal
Terminase_6C	øKp_8	PF17289.5	phiKp_8_00180	4.1e-33	Terminase RNaseH-like domain
Phage_sheath_1	øKp_8	PF04984.17	phiKp_8_00181	3.3e-35	Phage tail sheath protein subtilisin-like domain
Phage_sheath_1C	øKp_8	PF17482.5	phiKp_8_00181	1e-18	Phage tail sheath C-terminal domain
Phage_sheath_1N	øKp_8	PF17481.5	phiKp_8_00181	3.3e-17	Phage tail sheath protein beta-sandwich domain
Portal_Gp20	øKp_8	PF07230.14	phiKp_8_00183	7.1e-166	Bacteriophage T4-like portal protein (Gp20)
Peptidase_S77	øKp_8	PF03420.16	phiKp_8_00186	8.6e-76	Prohead core protein serine protease
Gp23	øKp_8	PF07068.14	phiKp_8_00188	3.1e-252	Major capsid protein Gp23
Gp23	øKp_8	PF07068.14	phiKp_8_00190	6.4e-18	Major capsid protein Gp23
UvsY	øKp_8	PF11056.11	phiKp_8_00191	4.7e-38	Recombination, repair and ssDNA binding protein UvsY
UvsW-1	øKp_8	PF11637.11	phiKp_8_00193	4.9e-18	UvsW.1 domain
ResIII	øKp_8	PF04851.18	phiKp_8_00194	9.2e-13	Type III restriction enzyme, res subunit
HAD_SAK_2	øKp_8	PF18143.4	phiKp_8_00197	8.7e-30	HAD domain in Swiss Army Knife RNA repair proteins
RNA_ligase	øKp_8	PF09414.13	phiKp_8_00209	2.1e-21	RNA ligase
T4_Rnl2_C	øKp_8	PF18043.4	phiKp_8_00209	8.6e-15	T4 RNA ligase 2 C-terminal
NAPRTase	øKp_8	PF04095.19	phiKp_8_00214	3.1e-58	Nicotinate phosphoribosyltransferase (NAPRTase) family
NAMPT_N	øKp_8	PF18127.4	phiKp_8_00214	9.4e-23	Nicotinamide phosphoribosyltransferase, N-terminal domain
MethyltransfD12	øKp_8	PF02086.18	phiKp_8_00216	7.4e-33	D12 class N6 adenine-specific DNA methyltransferase
Endonuclease_7	øKp_8	PF02945.18	phiKp_8_00218	4.5e-18	Recombination endonuclease VII
Endonuc-dimeris	øKp_8	PF09124.13	phiKp_8_00218	6.8e-15	T4 recombination endonuclease VII, dimerisation
NRDD	øKp_8	PF13597.9	phiKp_8_00220	4.6e-177	Anaerobic ribonucleoside-triphosphate reductase
Gly_radical	øKp_8	PF01228.24	phiKp_8_00220	2.5e-21	Glycine radical
ATP-cone	øKp_8	PF03477.19	phiKp_8_00220	3.1e-18	ATP cone domain
Fer4_12	øKp_8	PF13353.9	phiKp_8_00227	3.2e-46	4Fe-4S single cluster domain
Fer4_14	øKp_8	PF13394.9	phiKp_8_00227	3.9e-28	4Fe-4S single cluster domain
Phage_T4_gp36	øKp_8	PF03903.16	phiKp_8_00234	1.7e-22	Phage T4 tail fibre
Peptidase_S74	øKp_8	PF13884.9	phiKp_8_00235	3.8e-14	Chaperone of endosialidase
GP38	øKp_8	PF05268.14	phiKp_8_00236	6.9e-16	Phage tail fibre adhesin Gp38
Phage_holin_T	øKp_8	PF11031.11	phiKp_8_00238	5.7e-46	Bacteriophage T holin
DNA_topoisoIV	øKp_8	PF00521.23	phiKp_8_00253	9.1e-82	DNA gyrase/topoisomerase IV, subunit A
DNA_gyraseB	øKp_8	PF00204.28	phiKp_8_00254	6e-16	DNA gyrase B
HATPase_c	øKp_8	PF02518.29	phiKp_8_00254	4.1e-15	Histidine kinase-, DNA gyrase B-, and HSP90-like ATPase
Zn-ribbon_8	øKp_8	PF09723.13	phiKp_8_00255	7.6e-11	Zinc ribbon domain
Rv2179c-like	øKp_8	PF16473.8	phiKp_8_00266	6.1e-12	3'-5' exoribonuclease Rv2179c-like domain
AAA_30	øKp_8	PF13604.9	phiKp_8_00269	4.5e-26	AAA domain
AAA_19	øKp_8	PF13245.9	phiKp_8_00269	4.2e-21	AAA domain
SH3_14	øKp_8	PF18343.4	phiKp_8_00269	1.5e-19	Dda helicase SH3 domain
UvsY	øKp_9	PF11056.11	phiKp_9_00001	4.7e-38	Recombination, repair and ssDNA binding protein UvsY
UvsW-1	øKp_9	PF11637.11	phiKp_9_00003	4.9e-18	UvsW.1 domain
ResIII	øKp_9	PF04851.18	phiKp_9_00004	9.2e-13	Type III restriction enzyme, res subunit
HAD_SAK_2	øKp_9	PF18143.4	phiKp_9_00007	8.7e-30	HAD domain in Swiss Army Knife RNA repair proteins
RNA_ligase	øKp_9	PF09414.13	phiKp_9_00019	2.1e-21	RNA ligase
T4_Rnl2_C	øKp_9	PF18043.4	phiKp_9_00019	8.6e-15	T4 RNA ligase 2 C-terminal
NAPRTase	øKp_9	PF04095.19	phiKp_9_00024	3.1e-58	Nicotinate phosphoribosyltransferase (NAPRTase) family
NAMPT_N	øKp_9	PF18127.4	phiKp_9_00024	9.4e-23	Nicotinamide phosphoribosyltransferase, N-terminal domain
MethyltransfD12	øKp_9	PF02086.18	phiKp_9_00026	7.4e-33	D12 class N6 adenine-specific DNA methyltransferase
Endonuclease_7	øKp_9	PF02945.18	phiKp_9_00028	4.5e-18	Recombination endonuclease VII
Endonuc-dimeris	øKp_9	PF09124.13	phiKp_9_00028	6.8e-15	T4 recombination endonuclease VII, dimerisation
NRDD	øKp_9	PF13597.9	phiKp_9_00030	4.6e-177	Anaerobic ribonucleoside-triphosphate reductase
Gly_radical	øKp_9	PF01228.24	phiKp_9_00030	2.5e-21	Glycine radical
ATP-cone	øKp_9	PF03477.19	phiKp_9_00030	3.1e-18	ATP cone domain
Fer4_12	øKp_9	PF13353.9	phiKp_9_00037	3.2e-46	4Fe-4S single cluster domain
Fer4_14	øKp_9	PF13394.9	phiKp_9_00037	3.9e-28	4Fe-4S single cluster domain
Phage_T4_gp36	øKp_9	PF03903.16	phiKp_9_00044	1.7e-22	Phage T4 tail fibre
Peptidase_S74	øKp_9	PF13884.9	phiKp_9_00045	3.8e-14	Chaperone of endosialidase
GP38	øKp_9	PF05268.14	phiKp_9_00046	6.9e-16	Phage tail fibre adhesin Gp38
Phage_holin_T	øKp_9	PF11031.11	phiKp_9_00047	5.7e-46	Bacteriophage T holin
DNA_topoisoIV	øKp_9	PF00521.23	phiKp_9_00062	9.1e-82	DNA gyrase/topoisomerase IV, subunit A
DNA_gyraseB	øKp_9	PF00204.28	phiKp_9_00063	6e-16	DNA gyrase B
HATPase_c	øKp_9	PF02518.29	phiKp_9_00063	4.1e-15	Histidine kinase-, DNA gyrase B-, and HSP90-like ATPase
Zn-ribbon_8	øKp_9	PF09723.13	phiKp_9_00064	7.6e-11	Zinc ribbon domain
Rv2179c-like	øKp_9	PF16473.8	phiKp_9_00075	6.1e-12	3'-5' exoribonuclease Rv2179c-like domain
AAA_30	øKp_9	PF13604.9	phiKp_9_00078	4.5e-26	AAA domain
AAA_19	øKp_9	PF13245.9	phiKp_9_00078	4.2e-21	AAA domain
SH3_14	øKp_9	PF18343.4	phiKp_9_00078	1.5e-19	Dda helicase SH3 domain
DnaB_C	øKp_9	PF03796.18	phiKp_9_00090	1.6e-16	DnaB-like helicase C terminal domain
Phage_head_chap	øKp_9	PF11113.11	phiKp_9_00091	2.3e-22	Head assembly gene product
DNA_pol_B	øKp_9	PF00136.24	phiKp_9_00093	8.5e-34	DNA polymerase family B
DNA_pol_B_exo1	øKp_9	PF03104.22	phiKp_9_00093	7.8e-17	DNA polymerase family B, exonuclease domain
Translat_reg	øKp_9	PF01818.20	phiKp_9_00096	6.1e-54	Bacteriophage translational regulator
Phage_clamp_A	øKp_9	PF16790.8	phiKp_9_00097	1.7e-31	Bacteriophage clamp loader A subunit
AAA	øKp_9	PF00004.32	phiKp_9_00098	1.5e-14	ATPase family associated with various cellular activities (AAA)
gp45-slide_C	øKp_9	PF09116.13	phiKp_9_00099	1.3e-22	gp45 sliding clamp, C terminal
DNA_PPF	øKp_9	PF02916.18	phiKp_9_00099	8e-11	DNA polymerase processivity factor
Phage_RpbA	øKp_9	PF10789.12	phiKp_9_00100	3.5e-12	Phage RNA polymerase binding, RpbA
gp32	øKp_9	PF08804.13	phiKp_9_00101	1.3e-49	gp32 DNA binding protein like
T4_Gp59_N	øKp_9	PF08993.13	phiKp_9_00102	1.6e-26	T4 gene Gp59 loader of gp41 DNA helicase
T4_Gp59_C	øKp_9	PF08994.13	phiKp_9_00102	6.5e-22	T4 gene Gp59 loader of gp41 DNA helicase C-term
Trans_coact	øKp_9	PF16805.8	phiKp_9_00103	5.3e-25	Phage late-transcription coactivator
Phage_DsbA	øKp_9	PF11126.11	phiKp_9_00104	2.8e-17	Transcriptional regulator DsbA
RNaseH_C	øKp_9	PF09293.13	phiKp_9_00105	1.6e-33	T4 RNase H, C terminal
5_3_exonuc_N	øKp_9	PF02739.19	phiKp_9_00105	4.6e-13	5'-3' exonuclease, N-terminal resolvase-like domain
DUF2654	øKp_9	PF10849.11	phiKp_9_00108	3.1e-25	Protein of unknown function (DUF2654)
AAA_23	øKp_9	PF13476.9	phiKp_9_00111	1.7e-12	AAA domain
SMC_N	øKp_9	PF02463.22	phiKp_9_00111	3.1e-12	RecF/RecN/SMC N terminal domain
DHFR_1	øKp_9	PF00186.22	phiKp_9_00118	6.1e-18	Dihydrofolate reductase
Thymidylat_synt	øKp_9	PF00303.22	phiKp_9_00119	1.3e-95	Thymidylate synthase
Ribonuc_red_lgC	øKp_9	PF02867.18	phiKp_9_00120	9.6e-112	Ribonucleotide reductase, barrel domain
ATP-cone	øKp_9	PF03477.19	phiKp_9_00120	1.4e-16	ATP cone domain
Ribonuc_red_lgN	øKp_9	PF00317.24	phiKp_9_00120	6.5e-13	Ribonucleotide reductase, all-alpha domain
Ribonuc_red_sm	øKp_9	PF00268.24	phiKp_9_00121	9.6e-39	Ribonucleotide reductase, small chain
RNA_lig_T4_1	øKp_9	PF09511.13	phiKp_9_00123	2.9e-23	RNA ligase
AAA_33	øKp_9	PF13671.9	phiKp_9_00127	2.6e-21	AAA domain
dCMP_cyt_deam_1	øKp_9	PF00383.26	phiKp_9_00131	1.8e-16	Cytidine and deoxycytidylate deaminase zinc-binding region
MafB19-deam	øKp_9	PF14437.9	phiKp_9_00131	4.8e-11	MafB19-like deaminase
Gly_radical	øKp_9	PF01228.24	phiKp_9_00138	1.2e-20	Glycine radical
Phage_30_3	øKp_9	PF08010.14	phiKp_9_00144	7e-56	Bacteriophage protein GP30.3
DNA_ligase_A_M	øKp_9	PF01068.24	phiKp_9_00148	2e-15	ATP dependent DNA ligase domain
Phage-tail_1	øKp_9	PF09097.13	phiKp_9_00156	1.3e-19	Baseplate structural protein, domain 1
T4_tail_cap	øKp_9	PF11091.11	phiKp_9_00159	1.1e-63	Tail-tube assembly protein
T4_baseplate	øKp_9	PF12322.11	phiKp_9_00161	1.2e-38	T4 bacteriophage base plate protein
T4_baseplate	øKp_9	PF12322.11	phiKp_9_00162	4e-31	T4 bacteriophage base plate protein
GPW_gp25	øKp_9	PF04965.17	phiKp_9_00163	2.9e-16	Baseplate wedge protein gp25
DNA_methylase	øKp_9	PF00145.20	phiKp_9_00178	2.6e-92	C-5 cytosine-specific DNA methylase
RlaP	øKp_9	PF10127.12	phiKp_9_00181	5.4e-16	RNA repair pathway DNA polymerase beta family
NUDIX	øKp_9	PF00293.31	phiKp_9_00187	2.2e-12	NUDIX domain
Band_7	øKp_9	PF01145.28	phiKp_9_00188	2.9e-16	SPFH domain / Band 7 family
DUF5856	øKp_9	PF19174.3	phiKp_9_00189	8e-29	Family of unknown function (DUF5856)
TK	øKp_9	PF00265.21	phiKp_9_00192	1.2e-50	Thymidine kinase
DUF5484	øKp_9	PF17583.5	phiKp_9_00199	6.4e-15	Family of unknown function (DUF5484)
PhoH	øKp_9	PF02562.19	phiKp_9_00203	1e-36	PhoH-like protein
PIN_4	øKp_9	PF13638.9	phiKp_9_00203	1.6e-15	PIN domain
DUF5417	øKp_9	PF17438.5	phiKp_9_00221	5.5e-46	Family of unknown function (DUF5417)
DUF262	øKp_9	PF03235.17	phiKp_9_00228	8.5e-17	Protein of unknown function DUF262
NUDIX	øKp_9	PF00293.31	phiKp_9_00232	6.5e-15	NUDIX domain
Tn7_TnsA-like_N	øKp_9	PF08722.14	phiKp_9_00246	4.8e-24	TnsA-like endonuclease N terminal
Phage_gp53	øKp_9	PF11246.11	phiKp_9_00247	1.7e-37	Base plate wedge protein 53
Gp5_OB	øKp_9	PF06714.14	phiKp_9_00248	1.7e-58	Gp5 N-terminal OB domain
Phage_lysozyme	øKp_9	PF00959.22	phiKp_9_00248	6.4e-18	Phage lysozyme
Phage-Gp8	øKp_9	PF09215.13	phiKp_9_00253	3.8e-137	Bacteriophage T4, Gp8
T4_gp9_10	øKp_9	PF07880.14	phiKp_9_00254	1.8e-50	Bacteriophage T4 gp9/10-like protein
T4_gp9_10	øKp_9	PF07880.14	phiKp_9_00255	3.2e-49	Bacteriophage T4 gp9/10-like protein
Collar	øKp_9	PF07484.15	phiKp_9_00257	2e-12	Phage Tail Collar Domain
Fibritin_C	øKp_9	PF07921.15	phiKp_9_00258	3.2e-13	Fibritin C-terminal region
T4_neck-protein	øKp_9	PF11649.11	phiKp_9_00260	1.5e-84	Virus neck protein
T4-gp15_tss	øKp_9	PF16724.8	phiKp_9_00261	8e-94	T4-like virus Myoviridae tail sheath stabiliser
DNA_Packaging	øKp_9	PF11053.11	phiKp_9_00262	6.7e-51	Terminase DNA packaging enzyme
Terminase_6N	øKp_9	PF03237.18	phiKp_9_00263	3.1e-37	Terminase large subunit, T4likevirus-type, N-terminal
Terminase_6C	øKp_9	PF17289.5	phiKp_9_00263	4.1e-33	Terminase RNaseH-like domain
Phage_sheath_1	øKp_9	PF04984.17	phiKp_9_00264	3.3e-35	Phage tail sheath protein subtilisin-like domain
Phage_sheath_1C	øKp_9	PF17482.5	phiKp_9_00264	1e-18	Phage tail sheath C-terminal domain
Phage_sheath_1N	øKp_9	PF17481.5	phiKp_9_00264	3.3e-17	Phage tail sheath protein beta-sandwich domain
Portal_Gp20	øKp_9	PF07230.14	phiKp_9_00266	7.1e-166	Bacteriophage T4-like portal protein (Gp20)
Peptidase_S77	øKp_9	PF03420.16	phiKp_9_00269	8.6e-76	Prohead core protein serine protease
Gp23	øKp_9	PF07068.14	phiKp_9_00271	3.1e-252	Major capsid protein Gp23
Gp23	øKp_9	PF07068.14	phiKp_9_00273	6.4e-18	Major capsid protein Gp23
DNA_methylase	øKp_10	PF00145.20	phiKp_10_00001	3.7e-31	C-5 cytosine-specific DNA methylase
GPW_gp25	øKp_10	PF04965.17	phiKp_10_00017	2.9e-16	Baseplate wedge protein gp25
T4_baseplate	øKp_10	PF12322.11	phiKp_10_00018	4e-31	T4 bacteriophage base plate protein
T4_baseplate	øKp_10	PF12322.11	phiKp_10_00019	1.2e-38	T4 bacteriophage base plate protein
T4_tail_cap	øKp_10	PF11091.11	phiKp_10_00021	1.1e-63	Tail-tube assembly protein
Phage-tail_1	øKp_10	PF09097.13	phiKp_10_00024	1.3e-19	Baseplate structural protein, domain 1
DNA_ligase_A_M	øKp_10	PF01068.24	phiKp_10_00032	2e-15	ATP dependent DNA ligase domain
Phage_30_3	øKp_10	PF08010.14	phiKp_10_00036	7e-56	Bacteriophage protein GP30.3
Gly_radical	øKp_10	PF01228.24	phiKp_10_00042	1.2e-20	Glycine radical
dCMP_cyt_deam_1	øKp_10	PF00383.26	phiKp_10_00049	1.8e-16	Cytidine and deoxycytidylate deaminase zinc-binding region
MafB19-deam	øKp_10	PF14437.9	phiKp_10_00049	4.8e-11	MafB19-like deaminase
AAA_33	øKp_10	PF13671.9	phiKp_10_00053	2.6e-21	AAA domain
RNA_lig_T4_1	øKp_10	PF09511.13	phiKp_10_00057	2.9e-23	RNA ligase
DUF4326	øKp_10	PF14216.9	phiKp_10_00059	6.9e-17	Domain of unknown function (DUF4326)
Ribonuc_red_sm	øKp_10	PF00268.24	phiKp_10_00060	9.6e-39	Ribonucleotide reductase, small chain
Ribonuc_red_lgC	øKp_10	PF02867.18	phiKp_10_00061	9.6e-112	Ribonucleotide reductase, barrel domain
ATP-cone	øKp_10	PF03477.19	phiKp_10_00061	1.4e-16	ATP cone domain
Ribonuc_red_lgN	øKp_10	PF00317.24	phiKp_10_00061	6.5e-13	Ribonucleotide reductase, all-alpha domain
Thymidylat_synt	øKp_10	PF00303.22	phiKp_10_00062	1.3e-95	Thymidylate synthase
DHFR_1	øKp_10	PF00186.22	phiKp_10_00063	6.1e-18	Dihydrofolate reductase
AAA_23	øKp_10	PF13476.9	phiKp_10_00070	1.7e-12	AAA domain
SMC_N	øKp_10	PF02463.22	phiKp_10_00070	3.1e-12	RecF/RecN/SMC N terminal domain
DUF2654	øKp_10	PF10849.11	phiKp_10_00073	3.1e-25	Protein of unknown function (DUF2654)
RNaseH_C	øKp_10	PF09293.13	phiKp_10_00076	1.6e-33	T4 RNase H, C terminal
5_3_exonuc_N	øKp_10	PF02739.19	phiKp_10_00076	4.6e-13	5'-3' exonuclease, N-terminal resolvase-like domain
Phage_DsbA	øKp_10	PF11126.11	phiKp_10_00077	2.8e-17	Transcriptional regulator DsbA
Trans_coact	øKp_10	PF16805.8	phiKp_10_00078	5.3e-25	Phage late-transcription coactivator
T4_Gp59_N	øKp_10	PF08993.13	phiKp_10_00079	1.6e-26	T4 gene Gp59 loader of gp41 DNA helicase
T4_Gp59_C	øKp_10	PF08994.13	phiKp_10_00079	6.5e-22	T4 gene Gp59 loader of gp41 DNA helicase C-term
gp32	øKp_10	PF08804.13	phiKp_10_00080	1.3e-49	gp32 DNA binding protein like
Phage_RpbA	øKp_10	PF10789.12	phiKp_10_00081	3.5e-12	Phage RNA polymerase binding, RpbA
gp45-slide_C	øKp_10	PF09116.13	phiKp_10_00082	1.3e-22	gp45 sliding clamp, C terminal
DNA_PPF	øKp_10	PF02916.18	phiKp_10_00082	8e-11	DNA polymerase processivity factor
AAA	øKp_10	PF00004.32	phiKp_10_00083	1.5e-14	ATPase family associated with various cellular activities (AAA)
Phage_clamp_A	øKp_10	PF16790.8	phiKp_10_00084	1.7e-31	Bacteriophage clamp loader A subunit
Translat_reg	øKp_10	PF01818.20	phiKp_10_00085	6.1e-54	Bacteriophage translational regulator
DNA_pol_B	øKp_10	PF00136.24	phiKp_10_00088	8.5e-34	DNA polymerase family B
DNA_pol_B_exo1	øKp_10	PF03104.22	phiKp_10_00088	7.8e-17	DNA polymerase family B, exonuclease domain
Phage_head_chap	øKp_10	PF11113.11	phiKp_10_00090	2.3e-22	Head assembly gene product
DnaB_C	øKp_10	PF03796.18	phiKp_10_00091	1.6e-16	DnaB-like helicase C terminal domain
AAA_30	øKp_10	PF13604.9	phiKp_10_00103	4.5e-26	AAA domain
AAA_19	øKp_10	PF13245.9	phiKp_10_00103	4.2e-21	AAA domain
SH3_14	øKp_10	PF18343.4	phiKp_10_00103	1.5e-19	Dda helicase SH3 domain
Rv2179c-like	øKp_10	PF16473.8	phiKp_10_00106	6.1e-12	3'-5' exoribonuclease Rv2179c-like domain
Zn-ribbon_8	øKp_10	PF09723.13	phiKp_10_00117	7.6e-11	Zinc ribbon domain
DNA_gyraseB	øKp_10	PF00204.28	phiKp_10_00118	6e-16	DNA gyrase B
HATPase_c	øKp_10	PF02518.29	phiKp_10_00118	4.1e-15	Histidine kinase-, DNA gyrase B-, and HSP90-like ATPase
DNA_topoisoIV	øKp_10	PF00521.23	phiKp_10_00119	9.1e-82	DNA gyrase/topoisomerase IV, subunit A
Phage_holin_T	øKp_10	PF11031.11	phiKp_10_00134	5.7e-46	Bacteriophage T holin
GP38	øKp_10	PF05268.14	phiKp_10_00135	6.9e-16	Phage tail fibre adhesin Gp38
Peptidase_S74	øKp_10	PF13884.9	phiKp_10_00136	3.8e-14	Chaperone of endosialidase
Phage_T4_gp36	øKp_10	PF03903.16	phiKp_10_00137	1.7e-22	Phage T4 tail fibre
Fer4_12	øKp_10	PF13353.9	phiKp_10_00144	3.2e-46	4Fe-4S single cluster domain
Fer4_14	øKp_10	PF13394.9	phiKp_10_00144	3.9e-28	4Fe-4S single cluster domain
NRDD	øKp_10	PF13597.9	phiKp_10_00151	4.6e-177	Anaerobic ribonucleoside-triphosphate reductase
Gly_radical	øKp_10	PF01228.24	phiKp_10_00151	2.5e-21	Glycine radical
ATP-cone	øKp_10	PF03477.19	phiKp_10_00151	3.1e-18	ATP cone domain
Endonuclease_7	øKp_10	PF02945.18	phiKp_10_00153	4.5e-18	Recombination endonuclease VII
Endonuc-dimeris	øKp_10	PF09124.13	phiKp_10_00153	6.8e-15	T4 recombination endonuclease VII, dimerisation
MethyltransfD12	øKp_10	PF02086.18	phiKp_10_00155	7.4e-33	D12 class N6 adenine-specific DNA methyltransferase
NAPRTase	øKp_10	PF04095.19	phiKp_10_00157	3.1e-58	Nicotinate phosphoribosyltransferase (NAPRTase) family
NAMPT_N	øKp_10	PF18127.4	phiKp_10_00157	9.4e-23	Nicotinamide phosphoribosyltransferase, N-terminal domain
RNA_ligase	øKp_10	PF09414.13	phiKp_10_00162	2.1e-21	RNA ligase
T4_Rnl2_C	øKp_10	PF18043.4	phiKp_10_00162	8.6e-15	T4 RNA ligase 2 C-terminal
HAD_SAK_2	øKp_10	PF18143.4	phiKp_10_00174	8.7e-30	HAD domain in Swiss Army Knife RNA repair proteins
ResIII	øKp_10	PF04851.18	phiKp_10_00177	9.2e-13	Type III restriction enzyme, res subunit
UvsW-1	øKp_10	PF11637.11	phiKp_10_00178	4.9e-18	UvsW.1 domain
UvsY	øKp_10	PF11056.11	phiKp_10_00180	4.7e-38	Recombination, repair and ssDNA binding protein UvsY
Gp23	øKp_10	PF07068.14	phiKp_10_00181	6.4e-18	Major capsid protein Gp23
Gp23	øKp_10	PF07068.14	phiKp_10_00183	3.1e-252	Major capsid protein Gp23
Peptidase_S77	øKp_10	PF03420.16	phiKp_10_00185	8.6e-76	Prohead core protein serine protease
Portal_Gp20	øKp_10	PF07230.14	phiKp_10_00188	7.1e-166	Bacteriophage T4-like portal protein (Gp20)
Phage_sheath_1	øKp_10	PF04984.17	phiKp_10_00190	3.3e-35	Phage tail sheath protein subtilisin-like domain
Phage_sheath_1C	øKp_10	PF17482.5	phiKp_10_00190	1e-18	Phage tail sheath C-terminal domain
Phage_sheath_1N	øKp_10	PF17481.5	phiKp_10_00190	3.3e-17	Phage tail sheath protein beta-sandwich domain
Terminase_6N	øKp_10	PF03237.18	phiKp_10_00191	3.1e-37	Terminase large subunit, T4likevirus-type, N-terminal
Terminase_6C	øKp_10	PF17289.5	phiKp_10_00191	4.1e-33	Terminase RNaseH-like domain
DNA_Packaging	øKp_10	PF11053.11	phiKp_10_00192	6.7e-51	Terminase DNA packaging enzyme
T4-gp15_tss	øKp_10	PF16724.8	phiKp_10_00193	8e-94	T4-like virus Myoviridae tail sheath stabiliser
T4_neck-protein	øKp_10	PF11649.11	phiKp_10_00194	1.5e-84	Virus neck protein
Fibritin_C	øKp_10	PF07921.15	phiKp_10_00196	3.2e-13	Fibritin C-terminal region
Collar	øKp_10	PF07484.15	phiKp_10_00197	2e-12	Phage Tail Collar Domain
T4_gp9_10	øKp_10	PF07880.14	phiKp_10_00199	3.2e-49	Bacteriophage T4 gp9/10-like protein
T4_gp9_10	øKp_10	PF07880.14	phiKp_10_00200	1.8e-50	Bacteriophage T4 gp9/10-like protein
Phage-Gp8	øKp_10	PF09215.13	phiKp_10_00201	3.8e-137	Bacteriophage T4, Gp8
Gp5_OB	øKp_10	PF06714.14	phiKp_10_00206	1.7e-58	Gp5 N-terminal OB domain
Phage_lysozyme	øKp_10	PF00959.22	phiKp_10_00206	6.4e-18	Phage lysozyme
Phage_gp53	øKp_10	PF11246.11	phiKp_10_00207	1.7e-37	Base plate wedge protein 53
Tn7_TnsA-like_N	øKp_10	PF08722.14	phiKp_10_00208	4.8e-24	TnsA-like endonuclease N terminal
NUDIX	øKp_10	PF00293.31	phiKp_10_00222	6.5e-15	NUDIX domain
DUF262	øKp_10	PF03235.17	phiKp_10_00226	8.5e-17	Protein of unknown function DUF262
DUF5417	øKp_10	PF17438.5	phiKp_10_00233	5.5e-46	Family of unknown function (DUF5417)
PhoH	øKp_10	PF02562.19	phiKp_10_00251	1e-36	PhoH-like protein
PIN_4	øKp_10	PF13638.9	phiKp_10_00251	1.6e-15	PIN domain
DUF5484	øKp_10	PF17583.5	phiKp_10_00255	6.4e-15	Family of unknown function (DUF5484)
TK	øKp_10	PF00265.21	phiKp_10_00263	1.2e-50	Thymidine kinase
DUF5856	øKp_10	PF19174.3	phiKp_10_00266	8e-29	Family of unknown function (DUF5856)
Band_7	øKp_10	PF01145.28	phiKp_10_00267	2.9e-16	SPFH domain / Band 7 family
NUDIX	øKp_10	PF00293.31	phiKp_10_00268	2.2e-12	NUDIX domain
RlaP	øKp_10	PF10127.12	phiKp_10_00274	5.4e-16	RNA repair pathway DNA polymerase beta family
T4_Gp59_N	øKp_11	PF08993.13	phiKp_11_00001	1.6e-26	T4 gene Gp59 loader of gp41 DNA helicase
T4_Gp59_C	øKp_11	PF08994.13	phiKp_11_00001	6.5e-22	T4 gene Gp59 loader of gp41 DNA helicase C-term
Trans_coact	øKp_11	PF16805.8	phiKp_11_00002	5.3e-25	Phage late-transcription coactivator
Phage_DsbA	øKp_11	PF11126.11	phiKp_11_00003	2.8e-17	Transcriptional regulator DsbA
RNaseH_C	øKp_11	PF09293.13	phiKp_11_00004	1.6e-33	T4 RNase H, C terminal
5_3_exonuc_N	øKp_11	PF02739.19	phiKp_11_00004	4.6e-13	5'-3' exonuclease, N-terminal resolvase-like domain
DUF2654	øKp_11	PF10849.11	phiKp_11_00007	3.1e-25	Protein of unknown function (DUF2654)
AAA_23	øKp_11	PF13476.9	phiKp_11_00010	1.7e-12	AAA domain
SMC_N	øKp_11	PF02463.22	phiKp_11_00010	3.1e-12	RecF/RecN/SMC N terminal domain
DHFR_1	øKp_11	PF00186.22	phiKp_11_00017	6.1e-18	Dihydrofolate reductase
Thymidylat_synt	øKp_11	PF00303.22	phiKp_11_00018	1.3e-95	Thymidylate synthase
Ribonuc_red_lgC	øKp_11	PF02867.18	phiKp_11_00019	9.6e-112	Ribonucleotide reductase, barrel domain
ATP-cone	øKp_11	PF03477.19	phiKp_11_00019	1.4e-16	ATP cone domain
Ribonuc_red_lgN	øKp_11	PF00317.24	phiKp_11_00019	6.5e-13	Ribonucleotide reductase, all-alpha domain
Ribonuc_red_sm	øKp_11	PF00268.24	phiKp_11_00020	9.6e-39	Ribonucleotide reductase, small chain
DUF4326	øKp_11	PF14216.9	phiKp_11_00021	6.9e-17	Domain of unknown function (DUF4326)
RNA_lig_T4_1	øKp_11	PF09511.13	phiKp_11_00023	2.9e-23	RNA ligase
AAA_33	øKp_11	PF13671.9	phiKp_11_00027	2.6e-21	AAA domain
dCMP_cyt_deam_1	øKp_11	PF00383.26	phiKp_11_00031	1.8e-16	Cytidine and deoxycytidylate deaminase zinc-binding region
MafB19-deam	øKp_11	PF14437.9	phiKp_11_00031	4.8e-11	MafB19-like deaminase
Gly_radical	øKp_11	PF01228.24	phiKp_11_00038	1.2e-20	Glycine radical
Phage_30_3	øKp_11	PF08010.14	phiKp_11_00044	7e-56	Bacteriophage protein GP30.3
DNA_ligase_A_M	øKp_11	PF01068.24	phiKp_11_00048	2e-15	ATP dependent DNA ligase domain
Phage-tail_1	øKp_11	PF09097.13	phiKp_11_00056	1.3e-19	Baseplate structural protein, domain 1
T4_tail_cap	øKp_11	PF11091.11	phiKp_11_00059	1.1e-63	Tail-tube assembly protein
T4_baseplate	øKp_11	PF12322.11	phiKp_11_00061	1.2e-38	T4 bacteriophage base plate protein
T4_baseplate	øKp_11	PF12322.11	phiKp_11_00062	4e-31	T4 bacteriophage base plate protein
GPW_gp25	øKp_11	PF04965.17	phiKp_11_00063	2.9e-16	Baseplate wedge protein gp25
DNA_methylase	øKp_11	PF00145.20	phiKp_11_00079	2.6e-92	C-5 cytosine-specific DNA methylase
RlaP	øKp_11	PF10127.12	phiKp_11_00082	5.4e-16	RNA repair pathway DNA polymerase beta family
NUDIX	øKp_11	PF00293.31	phiKp_11_00088	2.2e-12	NUDIX domain
Band_7	øKp_11	PF01145.28	phiKp_11_00089	2.9e-16	SPFH domain / Band 7 family
DUF5856	øKp_11	PF19174.3	phiKp_11_00090	8e-29	Family of unknown function (DUF5856)
TK	øKp_11	PF00265.21	phiKp_11_00093	1.2e-50	Thymidine kinase
DUF5484	øKp_11	PF17583.5	phiKp_11_00100	6.4e-15	Family of unknown function (DUF5484)
PhoH	øKp_11	PF02562.19	phiKp_11_00104	1e-36	PhoH-like protein
PIN_4	øKp_11	PF13638.9	phiKp_11_00104	1.6e-15	PIN domain
DUF5417	øKp_11	PF17438.5	phiKp_11_00122	5.5e-46	Family of unknown function (DUF5417)
DUF262	øKp_11	PF03235.17	phiKp_11_00129	8.5e-17	Protein of unknown function DUF262
NUDIX	øKp_11	PF00293.31	phiKp_11_00133	6.5e-15	NUDIX domain
Tn7_TnsA-like_N	øKp_11	PF08722.14	phiKp_11_00147	4.8e-24	TnsA-like endonuclease N terminal
Phage_gp53	øKp_11	PF11246.11	phiKp_11_00148	1.7e-37	Base plate wedge protein 53
Gp5_OB	øKp_11	PF06714.14	phiKp_11_00149	1.7e-58	Gp5 N-terminal OB domain
Phage_lysozyme	øKp_11	PF00959.22	phiKp_11_00149	6.4e-18	Phage lysozyme
Phage-Gp8	øKp_11	PF09215.13	phiKp_11_00154	3.8e-137	Bacteriophage T4, Gp8
T4_gp9_10	øKp_11	PF07880.14	phiKp_11_00155	1.8e-50	Bacteriophage T4 gp9/10-like protein
T4_gp9_10	øKp_11	PF07880.14	phiKp_11_00156	3.2e-49	Bacteriophage T4 gp9/10-like protein
Collar	øKp_11	PF07484.15	phiKp_11_00158	2e-12	Phage Tail Collar Domain
Fibritin_C	øKp_11	PF07921.15	phiKp_11_00159	3.2e-13	Fibritin C-terminal region
T4_neck-protein	øKp_11	PF11649.11	phiKp_11_00161	1.5e-84	Virus neck protein
T4-gp15_tss	øKp_11	PF16724.8	phiKp_11_00162	8e-94	T4-like virus Myoviridae tail sheath stabiliser
DNA_Packaging	øKp_11	PF11053.11	phiKp_11_00163	6.7e-51	Terminase DNA packaging enzyme
Terminase_6N	øKp_11	PF03237.18	phiKp_11_00164	3.1e-37	Terminase large subunit, T4likevirus-type, N-terminal
Terminase_6C	øKp_11	PF17289.5	phiKp_11_00164	4.1e-33	Terminase RNaseH-like domain
Phage_sheath_1	øKp_11	PF04984.17	phiKp_11_00165	3.3e-35	Phage tail sheath protein subtilisin-like domain
Phage_sheath_1C	øKp_11	PF17482.5	phiKp_11_00165	1e-18	Phage tail sheath C-terminal domain
Phage_sheath_1N	øKp_11	PF17481.5	phiKp_11_00165	3.3e-17	Phage tail sheath protein beta-sandwich domain
Portal_Gp20	øKp_11	PF07230.14	phiKp_11_00167	7.1e-166	Bacteriophage T4-like portal protein (Gp20)
Peptidase_S77	øKp_11	PF03420.16	phiKp_11_00170	8.6e-76	Prohead core protein serine protease
Gp23	øKp_11	PF07068.14	phiKp_11_00172	3.1e-252	Major capsid protein Gp23
Gp23	øKp_11	PF07068.14	phiKp_11_00174	6.4e-18	Major capsid protein Gp23
UvsY	øKp_11	PF11056.11	phiKp_11_00175	4.7e-38	Recombination, repair and ssDNA binding protein UvsY
UvsW-1	øKp_11	PF11637.11	phiKp_11_00177	4.9e-18	UvsW.1 domain
ResIII	øKp_11	PF04851.18	phiKp_11_00178	9.2e-13	Type III restriction enzyme, res subunit
HAD_SAK_2	øKp_11	PF18143.4	phiKp_11_00181	8.7e-30	HAD domain in Swiss Army Knife RNA repair proteins
RNA_ligase	øKp_11	PF09414.13	phiKp_11_00193	2.1e-21	RNA ligase
T4_Rnl2_C	øKp_11	PF18043.4	phiKp_11_00193	8.6e-15	T4 RNA ligase 2 C-terminal
NAPRTase	øKp_11	PF04095.19	phiKp_11_00198	3.1e-58	Nicotinate phosphoribosyltransferase (NAPRTase) family
NAMPT_N	øKp_11	PF18127.4	phiKp_11_00198	9.4e-23	Nicotinamide phosphoribosyltransferase, N-terminal domain
MethyltransfD12	øKp_11	PF02086.18	phiKp_11_00200	7.4e-33	D12 class N6 adenine-specific DNA methyltransferase
Endonuclease_7	øKp_11	PF02945.18	phiKp_11_00202	4.5e-18	Recombination endonuclease VII
Endonuc-dimeris	øKp_11	PF09124.13	phiKp_11_00202	6.8e-15	T4 recombination endonuclease VII, dimerisation
NRDD	øKp_11	PF13597.9	phiKp_11_00204	4.6e-177	Anaerobic ribonucleoside-triphosphate reductase
Gly_radical	øKp_11	PF01228.24	phiKp_11_00204	2.5e-21	Glycine radical
ATP-cone	øKp_11	PF03477.19	phiKp_11_00204	3.1e-18	ATP cone domain
Fer4_12	øKp_11	PF13353.9	phiKp_11_00211	3.2e-46	4Fe-4S single cluster domain
Fer4_14	øKp_11	PF13394.9	phiKp_11_00211	3.9e-28	4Fe-4S single cluster domain
Phage_T4_gp36	øKp_11	PF03903.16	phiKp_11_00218	1.7e-22	Phage T4 tail fibre
Peptidase_S74	øKp_11	PF13884.9	phiKp_11_00219	3.8e-14	Chaperone of endosialidase
GP38	øKp_11	PF05268.14	phiKp_11_00220	6.9e-16	Phage tail fibre adhesin Gp38
Phage_holin_T	øKp_11	PF11031.11	phiKp_11_00222	5.7e-46	Bacteriophage T holin
DNA_topoisoIV	øKp_11	PF00521.23	phiKp_11_00237	9.1e-82	DNA gyrase/topoisomerase IV, subunit A
DNA_gyraseB	øKp_11	PF00204.28	phiKp_11_00238	6e-16	DNA gyrase B
HATPase_c	øKp_11	PF02518.29	phiKp_11_00238	4.1e-15	Histidine kinase-, DNA gyrase B-, and HSP90-like ATPase
Zn-ribbon_8	øKp_11	PF09723.13	phiKp_11_00239	7.6e-11	Zinc ribbon domain
Rv2179c-like	øKp_11	PF16473.8	phiKp_11_00250	6.1e-12	3'-5' exoribonuclease Rv2179c-like domain
AAA_30	øKp_11	PF13604.9	phiKp_11_00253	4.5e-26	AAA domain
AAA_19	øKp_11	PF13245.9	phiKp_11_00253	4.2e-21	AAA domain
SH3_14	øKp_11	PF18343.4	phiKp_11_00253	1.5e-19	Dda helicase SH3 domain
DnaB_C	øKp_11	PF03796.18	phiKp_11_00265	1.6e-16	DnaB-like helicase C terminal domain
Phage_head_chap	øKp_11	PF11113.11	phiKp_11_00266	2.3e-22	Head assembly gene product
DNA_pol_B	øKp_11	PF00136.24	phiKp_11_00268	8.5e-34	DNA polymerase family B
DNA_pol_B_exo1	øKp_11	PF03104.22	phiKp_11_00268	7.8e-17	DNA polymerase family B, exonuclease domain
Translat_reg	øKp_11	PF01818.20	phiKp_11_00271	6.1e-54	Bacteriophage translational regulator
Phage_clamp_A	øKp_11	PF16790.8	phiKp_11_00272	1.7e-31	Bacteriophage clamp loader A subunit
AAA	øKp_11	PF00004.32	phiKp_11_00273	1.5e-14	ATPase family associated with various cellular activities (AAA)
gp45-slide_C	øKp_11	PF09116.13	phiKp_11_00274	1.3e-22	gp45 sliding clamp, C terminal
DNA_PPF	øKp_11	PF02916.18	phiKp_11_00274	8e-11	DNA polymerase processivity factor
Phage_RpbA	øKp_11	PF10789.12	phiKp_11_00275	3.5e-12	Phage RNA polymerase binding, RpbA
Phage_holin_T	øKp_12	PF11031.11	phiKp_12_00013	5.7e-46	Bacteriophage T holin
GP38	øKp_12	PF05268.14	phiKp_12_00014	6.9e-16	Phage tail fibre adhesin Gp38
Peptidase_S74	øKp_12	PF13884.9	phiKp_12_00015	3.8e-14	Chaperone of endosialidase
Phage_T4_gp36	øKp_12	PF03903.16	phiKp_12_00016	1.7e-22	Phage T4 tail fibre
Fer4_12	øKp_12	PF13353.9	phiKp_12_00023	3.2e-46	4Fe-4S single cluster domain
Fer4_14	øKp_12	PF13394.9	phiKp_12_00023	3.9e-28	4Fe-4S single cluster domain
NRDD	øKp_12	PF13597.9	phiKp_12_00030	4.6e-177	Anaerobic ribonucleoside-triphosphate reductase
Gly_radical	øKp_12	PF01228.24	phiKp_12_00030	2.5e-21	Glycine radical
ATP-cone	øKp_12	PF03477.19	phiKp_12_00030	3.1e-18	ATP cone domain
Endonuclease_7	øKp_12	PF02945.18	phiKp_12_00032	4.5e-18	Recombination endonuclease VII
Endonuc-dimeris	øKp_12	PF09124.13	phiKp_12_00032	6.8e-15	T4 recombination endonuclease VII, dimerisation
MethyltransfD12	øKp_12	PF02086.18	phiKp_12_00034	7.4e-33	D12 class N6 adenine-specific DNA methyltransferase
NAPRTase	øKp_12	PF04095.19	phiKp_12_00036	3.1e-58	Nicotinate phosphoribosyltransferase (NAPRTase) family
NAMPT_N	øKp_12	PF18127.4	phiKp_12_00036	9.4e-23	Nicotinamide phosphoribosyltransferase, N-terminal domain
RNA_ligase	øKp_12	PF09414.13	phiKp_12_00041	2.1e-21	RNA ligase
T4_Rnl2_C	øKp_12	PF18043.4	phiKp_12_00041	8.6e-15	T4 RNA ligase 2 C-terminal
HAD_SAK_2	øKp_12	PF18143.4	phiKp_12_00053	8.7e-30	HAD domain in Swiss Army Knife RNA repair proteins
ResIII	øKp_12	PF04851.18	phiKp_12_00056	9.2e-13	Type III restriction enzyme, res subunit
UvsW-1	øKp_12	PF11637.11	phiKp_12_00057	4.9e-18	UvsW.1 domain
UvsY	øKp_12	PF11056.11	phiKp_12_00059	4.7e-38	Recombination, repair and ssDNA binding protein UvsY
Gp23	øKp_12	PF07068.14	phiKp_12_00060	6.4e-18	Major capsid protein Gp23
Gp23	øKp_12	PF07068.14	phiKp_12_00062	3.1e-252	Major capsid protein Gp23
Peptidase_S77	øKp_12	PF03420.16	phiKp_12_00064	8.6e-76	Prohead core protein serine protease
Portal_Gp20	øKp_12	PF07230.14	phiKp_12_00067	7.1e-166	Bacteriophage T4-like portal protein (Gp20)
Phage_sheath_1	øKp_12	PF04984.17	phiKp_12_00069	3.3e-35	Phage tail sheath protein subtilisin-like domain
Phage_sheath_1C	øKp_12	PF17482.5	phiKp_12_00069	1e-18	Phage tail sheath C-terminal domain
Phage_sheath_1N	øKp_12	PF17481.5	phiKp_12_00069	3.3e-17	Phage tail sheath protein beta-sandwich domain
Terminase_6N	øKp_12	PF03237.18	phiKp_12_00070	3.1e-37	Terminase large subunit, T4likevirus-type, N-terminal
Terminase_6C	øKp_12	PF17289.5	phiKp_12_00070	4.1e-33	Terminase RNaseH-like domain
DNA_Packaging	øKp_12	PF11053.11	phiKp_12_00071	6.7e-51	Terminase DNA packaging enzyme
T4-gp15_tss	øKp_12	PF16724.8	phiKp_12_00072	8e-94	T4-like virus Myoviridae tail sheath stabiliser
T4_neck-protein	øKp_12	PF11649.11	phiKp_12_00073	1.5e-84	Virus neck protein
Fibritin_C	øKp_12	PF07921.15	phiKp_12_00075	3.2e-13	Fibritin C-terminal region
Collar	øKp_12	PF07484.15	phiKp_12_00076	2e-12	Phage Tail Collar Domain
T4_gp9_10	øKp_12	PF07880.14	phiKp_12_00078	3.2e-49	Bacteriophage T4 gp9/10-like protein
T4_gp9_10	øKp_12	PF07880.14	phiKp_12_00079	1.8e-50	Bacteriophage T4 gp9/10-like protein
Phage-Gp8	øKp_12	PF09215.13	phiKp_12_00080	3.8e-137	Bacteriophage T4, Gp8
Gp5_OB	øKp_12	PF06714.14	phiKp_12_00085	1.7e-58	Gp5 N-terminal OB domain
Phage_lysozyme	øKp_12	PF00959.22	phiKp_12_00085	6.4e-18	Phage lysozyme
Phage_gp53	øKp_12	PF11246.11	phiKp_12_00086	1.7e-37	Base plate wedge protein 53
Tn7_TnsA-like_N	øKp_12	PF08722.14	phiKp_12_00087	4.8e-24	TnsA-like endonuclease N terminal
NUDIX	øKp_12	PF00293.31	phiKp_12_00101	6.5e-15	NUDIX domain
DUF262	øKp_12	PF03235.17	phiKp_12_00105	8.5e-17	Protein of unknown function DUF262
DUF5417	øKp_12	PF17438.5	phiKp_12_00112	5.5e-46	Family of unknown function (DUF5417)
PhoH	øKp_12	PF02562.19	phiKp_12_00130	1e-36	PhoH-like protein
PIN_4	øKp_12	PF13638.9	phiKp_12_00130	1.6e-15	PIN domain
DUF5484	øKp_12	PF17583.5	phiKp_12_00134	6.4e-15	Family of unknown function (DUF5484)
TK	øKp_12	PF00265.21	phiKp_12_00142	1.2e-50	Thymidine kinase
DUF5856	øKp_12	PF19174.3	phiKp_12_00145	8e-29	Family of unknown function (DUF5856)
Band_7	øKp_12	PF01145.28	phiKp_12_00146	2.9e-16	SPFH domain / Band 7 family
NUDIX	øKp_12	PF00293.31	phiKp_12_00147	2.2e-12	NUDIX domain
RlaP	øKp_12	PF10127.12	phiKp_12_00153	5.4e-16	RNA repair pathway DNA polymerase beta family
DNA_methylase	øKp_12	PF00145.20	phiKp_12_00156	2.6e-92	C-5 cytosine-specific DNA methylase
GPW_gp25	øKp_12	PF04965.17	phiKp_12_00172	2.9e-16	Baseplate wedge protein gp25
T4_baseplate	øKp_12	PF12322.11	phiKp_12_00173	4e-31	T4 bacteriophage base plate protein
T4_baseplate	øKp_12	PF12322.11	phiKp_12_00174	1.2e-38	T4 bacteriophage base plate protein
T4_tail_cap	øKp_12	PF11091.11	phiKp_12_00176	1.1e-63	Tail-tube assembly protein
Phage-tail_1	øKp_12	PF09097.13	phiKp_12_00179	1.3e-19	Baseplate structural protein, domain 1
DNA_ligase_A_M	øKp_12	PF01068.24	phiKp_12_00187	2e-15	ATP dependent DNA ligase domain
Phage_30_3	øKp_12	PF08010.14	phiKp_12_00191	7e-56	Bacteriophage protein GP30.3
Gly_radical	øKp_12	PF01228.24	phiKp_12_00197	1.2e-20	Glycine radical
dCMP_cyt_deam_1	øKp_12	PF00383.26	phiKp_12_00204	1.8e-16	Cytidine and deoxycytidylate deaminase zinc-binding region
MafB19-deam	øKp_12	PF14437.9	phiKp_12_00204	4.8e-11	MafB19-like deaminase
AAA_33	øKp_12	PF13671.9	phiKp_12_00208	2.6e-21	AAA domain
RNA_lig_T4_1	øKp_12	PF09511.13	phiKp_12_00212	2.9e-23	RNA ligase
DUF4326	øKp_12	PF14216.9	phiKp_12_00214	6.9e-17	Domain of unknown function (DUF4326)
Ribonuc_red_sm	øKp_12	PF00268.24	phiKp_12_00215	9.6e-39	Ribonucleotide reductase, small chain
Ribonuc_red_lgC	øKp_12	PF02867.18	phiKp_12_00216	9.6e-112	Ribonucleotide reductase, barrel domain
ATP-cone	øKp_12	PF03477.19	phiKp_12_00216	1.4e-16	ATP cone domain
Ribonuc_red_lgN	øKp_12	PF00317.24	phiKp_12_00216	6.5e-13	Ribonucleotide reductase, all-alpha domain
Thymidylat_synt	øKp_12	PF00303.22	phiKp_12_00217	1.3e-95	Thymidylate synthase
DHFR_1	øKp_12	PF00186.22	phiKp_12_00218	6.1e-18	Dihydrofolate reductase
AAA_23	øKp_12	PF13476.9	phiKp_12_00225	1.7e-12	AAA domain
SMC_N	øKp_12	PF02463.22	phiKp_12_00225	3.1e-12	RecF/RecN/SMC N terminal domain
DUF2654	øKp_12	PF10849.11	phiKp_12_00228	3.1e-25	Protein of unknown function (DUF2654)
RNaseH_C	øKp_12	PF09293.13	phiKp_12_00231	1.6e-33	T4 RNase H, C terminal
5_3_exonuc_N	øKp_12	PF02739.19	phiKp_12_00231	4.6e-13	5'-3' exonuclease, N-terminal resolvase-like domain
Phage_DsbA	øKp_12	PF11126.11	phiKp_12_00232	2.8e-17	Transcriptional regulator DsbA
Trans_coact	øKp_12	PF16805.8	phiKp_12_00233	5.3e-25	Phage late-transcription coactivator
T4_Gp59_N	øKp_12	PF08993.13	phiKp_12_00234	1.6e-26	T4 gene Gp59 loader of gp41 DNA helicase
T4_Gp59_C	øKp_12	PF08994.13	phiKp_12_00234	6.5e-22	T4 gene Gp59 loader of gp41 DNA helicase C-term
gp32	øKp_12	PF08804.13	phiKp_12_00235	1.3e-49	gp32 DNA binding protein like
Phage_RpbA	øKp_12	PF10789.12	phiKp_12_00236	3.5e-12	Phage RNA polymerase binding, RpbA
gp45-slide_C	øKp_12	PF09116.13	phiKp_12_00237	1.3e-22	gp45 sliding clamp, C terminal
DNA_PPF	øKp_12	PF02916.18	phiKp_12_00237	8e-11	DNA polymerase processivity factor
AAA	øKp_12	PF00004.32	phiKp_12_00238	1.5e-14	ATPase family associated with various cellular activities (AAA)
Phage_clamp_A	øKp_12	PF16790.8	phiKp_12_00239	1.7e-31	Bacteriophage clamp loader A subunit
Translat_reg	øKp_12	PF01818.20	phiKp_12_00240	6.1e-54	Bacteriophage translational regulator
DNA_pol_B	øKp_12	PF00136.24	phiKp_12_00243	8.5e-34	DNA polymerase family B
DNA_pol_B_exo1	øKp_12	PF03104.22	phiKp_12_00243	7.8e-17	DNA polymerase family B, exonuclease domain
Phage_head_chap	øKp_12	PF11113.11	phiKp_12_00245	2.3e-22	Head assembly gene product
DnaB_C	øKp_12	PF03796.18	phiKp_12_00246	1.6e-16	DnaB-like helicase C terminal domain
AAA_30	øKp_12	PF13604.9	phiKp_12_00258	4.5e-26	AAA domain
AAA_19	øKp_12	PF13245.9	phiKp_12_00258	4.2e-21	AAA domain
SH3_14	øKp_12	PF18343.4	phiKp_12_00258	1.5e-19	Dda helicase SH3 domain
Rv2179c-like	øKp_12	PF16473.8	phiKp_12_00261	6.1e-12	3'-5' exoribonuclease Rv2179c-like domain
Zn-ribbon_8	øKp_12	PF09723.13	phiKp_12_00272	7.6e-11	Zinc ribbon domain
DNA_gyraseB	øKp_12	PF00204.28	phiKp_12_00273	6e-16	DNA gyrase B
HATPase_c	øKp_12	PF02518.29	phiKp_12_00273	4.1e-15	Histidine kinase-, DNA gyrase B-, and HSP90-like ATPase
DNA_topoisoIV	øKp_12	PF00521.23	phiKp_12_00274	9.1e-82	DNA gyrase/topoisomerase IV, subunit A
NUDIX	øKp_13	PF00293.31	phiKp_13_00012	6.5e-15	NUDIX domain
DUF262	øKp_13	PF03235.17	phiKp_13_00016	8.5e-17	Protein of unknown function DUF262
DUF5417	øKp_13	PF17438.5	phiKp_13_00023	5.5e-46	Family of unknown function (DUF5417)
PhoH	øKp_13	PF02562.19	phiKp_13_00041	1e-36	PhoH-like protein
PIN_4	øKp_13	PF13638.9	phiKp_13_00041	1.6e-15	PIN domain
DUF5484	øKp_13	PF17583.5	phiKp_13_00045	6.4e-15	Family of unknown function (DUF5484)
TK	øKp_13	PF00265.21	phiKp_13_00053	1.2e-50	Thymidine kinase
DUF5856	øKp_13	PF19174.3	phiKp_13_00056	8e-29	Family of unknown function (DUF5856)
Band_7	øKp_13	PF01145.28	phiKp_13_00057	2.9e-16	SPFH domain / Band 7 family
NUDIX	øKp_13	PF00293.31	phiKp_13_00058	2.2e-12	NUDIX domain
RlaP	øKp_13	PF10127.12	phiKp_13_00064	5.4e-16	RNA repair pathway DNA polymerase beta family
DNA_methylase	øKp_13	PF00145.20	phiKp_13_00067	2.6e-92	C-5 cytosine-specific DNA methylase
GPW_gp25	øKp_13	PF04965.17	phiKp_13_00082	2.9e-16	Baseplate wedge protein gp25
T4_baseplate	øKp_13	PF12322.11	phiKp_13_00083	4e-31	T4 bacteriophage base plate protein
T4_baseplate	øKp_13	PF12322.11	phiKp_13_00084	1.2e-38	T4 bacteriophage base plate protein
T4_tail_cap	øKp_13	PF11091.11	phiKp_13_00086	1.1e-63	Tail-tube assembly protein
Phage-tail_1	øKp_13	PF09097.13	phiKp_13_00089	1.3e-19	Baseplate structural protein, domain 1
DNA_ligase_A_M	øKp_13	PF01068.24	phiKp_13_00097	2e-15	ATP dependent DNA ligase domain
Phage_30_3	øKp_13	PF08010.14	phiKp_13_00101	7e-56	Bacteriophage protein GP30.3
Gly_radical	øKp_13	PF01228.24	phiKp_13_00107	1.2e-20	Glycine radical
dCMP_cyt_deam_1	øKp_13	PF00383.26	phiKp_13_00114	1.8e-16	Cytidine and deoxycytidylate deaminase zinc-binding region
MafB19-deam	øKp_13	PF14437.9	phiKp_13_00114	4.8e-11	MafB19-like deaminase
AAA_33	øKp_13	PF13671.9	phiKp_13_00118	2.6e-21	AAA domain
RNA_lig_T4_1	øKp_13	PF09511.13	phiKp_13_00122	2.9e-23	RNA ligase
DUF4326	øKp_13	PF14216.9	phiKp_13_00124	6.9e-17	Domain of unknown function (DUF4326)
Ribonuc_red_sm	øKp_13	PF00268.24	phiKp_13_00125	9.6e-39	Ribonucleotide reductase, small chain
Ribonuc_red_lgC	øKp_13	PF02867.18	phiKp_13_00126	9.6e-112	Ribonucleotide reductase, barrel domain
ATP-cone	øKp_13	PF03477.19	phiKp_13_00126	1.4e-16	ATP cone domain
Ribonuc_red_lgN	øKp_13	PF00317.24	phiKp_13_00126	6.5e-13	Ribonucleotide reductase, all-alpha domain
Thymidylat_synt	øKp_13	PF00303.22	phiKp_13_00127	1.3e-95	Thymidylate synthase
DHFR_1	øKp_13	PF00186.22	phiKp_13_00128	6.1e-18	Dihydrofolate reductase
AAA_23	øKp_13	PF13476.9	phiKp_13_00135	1.7e-12	AAA domain
SMC_N	øKp_13	PF02463.22	phiKp_13_00135	3.1e-12	RecF/RecN/SMC N terminal domain
DUF2654	øKp_13	PF10849.11	phiKp_13_00138	3.1e-25	Protein of unknown function (DUF2654)
RNaseH_C	øKp_13	PF09293.13	phiKp_13_00141	1.6e-33	T4 RNase H, C terminal
5_3_exonuc_N	øKp_13	PF02739.19	phiKp_13_00141	4.6e-13	5'-3' exonuclease, N-terminal resolvase-like domain
Phage_DsbA	øKp_13	PF11126.11	phiKp_13_00142	2.8e-17	Transcriptional regulator DsbA
Trans_coact	øKp_13	PF16805.8	phiKp_13_00143	5.3e-25	Phage late-transcription coactivator
T4_Gp59_N	øKp_13	PF08993.13	phiKp_13_00144	1.6e-26	T4 gene Gp59 loader of gp41 DNA helicase
T4_Gp59_C	øKp_13	PF08994.13	phiKp_13_00144	6.5e-22	T4 gene Gp59 loader of gp41 DNA helicase C-term
gp32	øKp_13	PF08804.13	phiKp_13_00145	1.3e-49	gp32 DNA binding protein like
Phage_RpbA	øKp_13	PF10789.12	phiKp_13_00146	3.5e-12	Phage RNA polymerase binding, RpbA
gp45-slide_C	øKp_13	PF09116.13	phiKp_13_00147	1.3e-22	gp45 sliding clamp, C terminal
DNA_PPF	øKp_13	PF02916.18	phiKp_13_00147	8e-11	DNA polymerase processivity factor
AAA	øKp_13	PF00004.32	phiKp_13_00148	1.5e-14	ATPase family associated with various cellular activities (AAA)
Phage_clamp_A	øKp_13	PF16790.8	phiKp_13_00149	1.7e-31	Bacteriophage clamp loader A subunit
Translat_reg	øKp_13	PF01818.20	phiKp_13_00150	6.1e-54	Bacteriophage translational regulator
DNA_pol_B	øKp_13	PF00136.24	phiKp_13_00153	8.5e-34	DNA polymerase family B
DNA_pol_B_exo1	øKp_13	PF03104.22	phiKp_13_00153	7.8e-17	DNA polymerase family B, exonuclease domain
Phage_head_chap	øKp_13	PF11113.11	phiKp_13_00155	2.3e-22	Head assembly gene product
DnaB_C	øKp_13	PF03796.18	phiKp_13_00156	1.6e-16	DnaB-like helicase C terminal domain
AAA_30	øKp_13	PF13604.9	phiKp_13_00168	4.5e-26	AAA domain
AAA_19	øKp_13	PF13245.9	phiKp_13_00168	4.2e-21	AAA domain
SH3_14	øKp_13	PF18343.4	phiKp_13_00168	1.5e-19	Dda helicase SH3 domain
Rv2179c-like	øKp_13	PF16473.8	phiKp_13_00171	6.1e-12	3'-5' exoribonuclease Rv2179c-like domain
Zn-ribbon_8	øKp_13	PF09723.13	phiKp_13_00182	7.6e-11	Zinc ribbon domain
DNA_gyraseB	øKp_13	PF00204.28	phiKp_13_00183	6e-16	DNA gyrase B
HATPase_c	øKp_13	PF02518.29	phiKp_13_00183	4.1e-15	Histidine kinase-, DNA gyrase B-, and HSP90-like ATPase
DNA_topoisoIV	øKp_13	PF00521.23	phiKp_13_00184	9.1e-82	DNA gyrase/topoisomerase IV, subunit A
Phage_holin_T	øKp_13	PF11031.11	phiKp_13_00199	5.7e-46	Bacteriophage T holin
GP38	øKp_13	PF05268.14	phiKp_13_00200	6.9e-16	Phage tail fibre adhesin Gp38
Peptidase_S74	øKp_13	PF13884.9	phiKp_13_00201	3.8e-14	Chaperone of endosialidase
Phage_T4_gp36	øKp_13	PF03903.16	phiKp_13_00202	1.7e-22	Phage T4 tail fibre
Fer4_12	øKp_13	PF13353.9	phiKp_13_00209	3.2e-46	4Fe-4S single cluster domain
Fer4_14	øKp_13	PF13394.9	phiKp_13_00209	3.9e-28	4Fe-4S single cluster domain
NRDD	øKp_13	PF13597.9	phiKp_13_00216	4.6e-177	Anaerobic ribonucleoside-triphosphate reductase
Gly_radical	øKp_13	PF01228.24	phiKp_13_00216	2.5e-21	Glycine radical
ATP-cone	øKp_13	PF03477.19	phiKp_13_00216	3.1e-18	ATP cone domain
Endonuclease_7	øKp_13	PF02945.18	phiKp_13_00218	4.5e-18	Recombination endonuclease VII
Endonuc-dimeris	øKp_13	PF09124.13	phiKp_13_00218	6.8e-15	T4 recombination endonuclease VII, dimerisation
MethyltransfD12	øKp_13	PF02086.18	phiKp_13_00220	7.4e-33	D12 class N6 adenine-specific DNA methyltransferase
NAPRTase	øKp_13	PF04095.19	phiKp_13_00222	3.1e-58	Nicotinate phosphoribosyltransferase (NAPRTase) family
NAMPT_N	øKp_13	PF18127.4	phiKp_13_00222	9.4e-23	Nicotinamide phosphoribosyltransferase, N-terminal domain
RNA_ligase	øKp_13	PF09414.13	phiKp_13_00227	2.1e-21	RNA ligase
T4_Rnl2_C	øKp_13	PF18043.4	phiKp_13_00227	8.6e-15	T4 RNA ligase 2 C-terminal
HAD_SAK_2	øKp_13	PF18143.4	phiKp_13_00239	8.7e-30	HAD domain in Swiss Army Knife RNA repair proteins
ResIII	øKp_13	PF04851.18	phiKp_13_00242	9.2e-13	Type III restriction enzyme, res subunit
UvsW-1	øKp_13	PF11637.11	phiKp_13_00243	4.9e-18	UvsW.1 domain
UvsY	øKp_13	PF11056.11	phiKp_13_00245	4.7e-38	Recombination, repair and ssDNA binding protein UvsY
Gp23	øKp_13	PF07068.14	phiKp_13_00246	6.4e-18	Major capsid protein Gp23
Gp23	øKp_13	PF07068.14	phiKp_13_00248	3.1e-252	Major capsid protein Gp23
Peptidase_S77	øKp_13	PF03420.16	phiKp_13_00250	8.6e-76	Prohead core protein serine protease
Portal_Gp20	øKp_13	PF07230.14	phiKp_13_00253	7.1e-166	Bacteriophage T4-like portal protein (Gp20)
Phage_sheath_1	øKp_13	PF04984.17	phiKp_13_00255	3.3e-35	Phage tail sheath protein subtilisin-like domain
Phage_sheath_1C	øKp_13	PF17482.5	phiKp_13_00255	1e-18	Phage tail sheath C-terminal domain
Phage_sheath_1N	øKp_13	PF17481.5	phiKp_13_00255	3.3e-17	Phage tail sheath protein beta-sandwich domain
Terminase_6N	øKp_13	PF03237.18	phiKp_13_00256	3.1e-37	Terminase large subunit, T4likevirus-type, N-terminal
Terminase_6C	øKp_13	PF17289.5	phiKp_13_00256	4.1e-33	Terminase RNaseH-like domain
DNA_Packaging	øKp_13	PF11053.11	phiKp_13_00257	6.7e-51	Terminase DNA packaging enzyme
T4-gp15_tss	øKp_13	PF16724.8	phiKp_13_00258	8e-94	T4-like virus Myoviridae tail sheath stabiliser
T4_neck-protein	øKp_13	PF11649.11	phiKp_13_00259	1.5e-84	Virus neck protein
Fibritin_C	øKp_13	PF07921.15	phiKp_13_00261	3.2e-13	Fibritin C-terminal region
Collar	øKp_13	PF07484.15	phiKp_13_00262	2e-12	Phage Tail Collar Domain
T4_gp9_10	øKp_13	PF07880.14	phiKp_13_00264	3.2e-49	Bacteriophage T4 gp9/10-like protein
T4_gp9_10	øKp_13	PF07880.14	phiKp_13_00265	1.8e-50	Bacteriophage T4 gp9/10-like protein
Phage-Gp8	øKp_13	PF09215.13	phiKp_13_00266	3.8e-137	Bacteriophage T4, Gp8
Gp5_OB	øKp_13	PF06714.14	phiKp_13_00271	1.7e-58	Gp5 N-terminal OB domain
Phage_lysozyme	øKp_13	PF00959.22	phiKp_13_00271	6.4e-18	Phage lysozyme
Phage_gp53	øKp_13	PF11246.11	phiKp_13_00272	1.7e-37	Base plate wedge protein 53
Tn7_TnsA-like_N	øKp_13	PF08722.14	phiKp_13_00273	4.8e-24	TnsA-like endonuclease N terminal
DUF4055	øKp_14	PF13264.9	phiKp_14_00001	5.4e-28	Domain of unknown function (DUF4055)
Gp13-like	øKp_14	PF20036.2	phiKp_14_00004	1.2e-48	Major capsid protein 13-like
DnaT_2	øKp_14	PF20557.1	phiKp_14_00005	7.5e-16	Putative DnaT-like ssDNA binding protein
Phage_tail_3	øKp_14	PF08813.14	phiKp_14_00009	3.8e-39	Phage tail tube protein, TTP
Phage_TAC_4	øKp_14	PF08748.14	phiKp_14_00010	4.1e-22	Phage tail assembly chaperone
DUF1799	øKp_14	PF08809.14	phiKp_14_00011	4.1e-12	Phage related hypothetical protein (DUF1799)
TMP_2	øKp_14	PF06791.16	phiKp_14_00012	2.4e-44	Prophage tail length tape measure protein
Tape_meas_lam_C	øKp_14	PF09718.13	phiKp_14_00012	1.1e-18	Lambda phage tail tape-measure protein (Tape_meas_lam_C)
Phage_min_tail	øKp_14	PF05939.16	phiKp_14_00013	1.4e-13	Phage minor tail protein
Phage_tail_L	øKp_14	PF05100.15	phiKp_14_00014	5.3e-43	Phage minor tail protein L
NLPC_P60	øKp_14	PF00877.22	phiKp_14_00015	8.4e-16	NlpC/P60 family
Prok-JAB	øKp_14	PF14464.9	phiKp_14_00015	6.8e-12	Prokaryotic homologs of the JAB domain
DUF1983	øKp_14	PF09327.14	phiKp_14_00017	3.3e-17	Domain of unknown function (DUF1983)
CBM_4_9	øKp_14	PF02018.20	phiKp_14_00017	6e-16	Carbohydrate binding domain
SSB	øKp_14	PF00436.28	phiKp_14_00021	1.4e-40	Single-strand binding protein family
ERF	øKp_14	PF04404.15	phiKp_14_00022	1.4e-23	ERF superfamily
DUF3799	øKp_14	PF12684.10	phiKp_14_00023	4.4e-29	PDDEXK-like domain of unknown function (DUF3799)
Prim_Zn_Ribbon	øKp_14	PF08273.15	phiKp_14_00028	1.4e-11	Zinc-binding domain of primase-helicase
Dam	øKp_14	PF05869.14	phiKp_14_00032	2.3e-37	DNA N-6-adenine-methyltransferase (Dam)
DUF2514	øKp_14	PF10721.12	phiKp_14_00038	9.4e-15	Protein of unknown function (DUF2514)
DUF3850	øKp_14	PF12961.10	phiKp_14_00040	8.6e-21	Domain of unknown function (DUF3850)
DUF6378	øKp_14	PF19905.2	phiKp_14_00041	1.6e-11	Domain of unknown function (DUF6378)
AAA_25	øKp_14	PF13481.9	phiKp_14_00052	1.1e-16	AAA domain
GP3_package	øKp_14	PF16677.8	phiKp_14_00053	5.5e-11	DNA-packaging protein gp3
Terminase_6N	øKp_14	PF03237.18	phiKp_14_00057	1.5e-12	Terminase large subunit, T4likevirus-type, N-terminal
UvsY	øKp_15	PF11056.11	phiKp_15_00001	4.7e-38	Recombination, repair and ssDNA binding protein UvsY
UvsW-1	øKp_15	PF11637.11	phiKp_15_00003	4.9e-18	UvsW.1 domain
ResIII	øKp_15	PF04851.18	phiKp_15_00004	9.2e-13	Type III restriction enzyme, res subunit
HAD_SAK_2	øKp_15	PF18143.4	phiKp_15_00007	8.7e-30	HAD domain in Swiss Army Knife RNA repair proteins
RNA_ligase	øKp_15	PF09414.13	phiKp_15_00019	2.1e-21	RNA ligase
T4_Rnl2_C	øKp_15	PF18043.4	phiKp_15_00019	8.6e-15	T4 RNA ligase 2 C-terminal
NAPRTase	øKp_15	PF04095.19	phiKp_15_00024	3.1e-58	Nicotinate phosphoribosyltransferase (NAPRTase) family
NAMPT_N	øKp_15	PF18127.4	phiKp_15_00024	9.4e-23	Nicotinamide phosphoribosyltransferase, N-terminal domain
MethyltransfD12	øKp_15	PF02086.18	phiKp_15_00026	7.4e-33	D12 class N6 adenine-specific DNA methyltransferase
Endonuclease_7	øKp_15	PF02945.18	phiKp_15_00028	4.5e-18	Recombination endonuclease VII
Endonuc-dimeris	øKp_15	PF09124.13	phiKp_15_00028	6.8e-15	T4 recombination endonuclease VII, dimerisation
NRDD	øKp_15	PF13597.9	phiKp_15_00030	4.6e-177	Anaerobic ribonucleoside-triphosphate reductase
Gly_radical	øKp_15	PF01228.24	phiKp_15_00030	2.5e-21	Glycine radical
ATP-cone	øKp_15	PF03477.19	phiKp_15_00030	3.1e-18	ATP cone domain
Fer4_12	øKp_15	PF13353.9	phiKp_15_00037	3.2e-46	4Fe-4S single cluster domain
Fer4_14	øKp_15	PF13394.9	phiKp_15_00037	3.9e-28	4Fe-4S single cluster domain
Phage_T4_gp36	øKp_15	PF03903.16	phiKp_15_00044	1.7e-22	Phage T4 tail fibre
Peptidase_S74	øKp_15	PF13884.9	phiKp_15_00045	3.8e-14	Chaperone of endosialidase
GP38	øKp_15	PF05268.14	phiKp_15_00046	6.9e-16	Phage tail fibre adhesin Gp38
Phage_holin_T	øKp_15	PF11031.11	phiKp_15_00047	5.7e-46	Bacteriophage T holin
DNA_topoisoIV	øKp_15	PF00521.23	phiKp_15_00062	9.1e-82	DNA gyrase/topoisomerase IV, subunit A
DNA_gyraseB	øKp_15	PF00204.28	phiKp_15_00063	6e-16	DNA gyrase B
HATPase_c	øKp_15	PF02518.29	phiKp_15_00063	4.1e-15	Histidine kinase-, DNA gyrase B-, and HSP90-like ATPase
Zn-ribbon_8	øKp_15	PF09723.13	phiKp_15_00064	7.6e-11	Zinc ribbon domain
Rv2179c-like	øKp_15	PF16473.8	phiKp_15_00075	6.1e-12	3'-5' exoribonuclease Rv2179c-like domain
AAA_30	øKp_15	PF13604.9	phiKp_15_00078	4.5e-26	AAA domain
AAA_19	øKp_15	PF13245.9	phiKp_15_00078	4.2e-21	AAA domain
SH3_14	øKp_15	PF18343.4	phiKp_15_00078	1.5e-19	Dda helicase SH3 domain
DnaB_C	øKp_15	PF03796.18	phiKp_15_00090	1.6e-16	DnaB-like helicase C terminal domain
Phage_head_chap	øKp_15	PF11113.11	phiKp_15_00091	2.3e-22	Head assembly gene product
DNA_pol_B	øKp_15	PF00136.24	phiKp_15_00093	8.5e-34	DNA polymerase family B
DNA_pol_B_exo1	øKp_15	PF03104.22	phiKp_15_00093	7.8e-17	DNA polymerase family B, exonuclease domain
Translat_reg	øKp_15	PF01818.20	phiKp_15_00096	6.1e-54	Bacteriophage translational regulator
Phage_clamp_A	øKp_15	PF16790.8	phiKp_15_00097	1.7e-31	Bacteriophage clamp loader A subunit
AAA	øKp_15	PF00004.32	phiKp_15_00098	1.5e-14	ATPase family associated with various cellular activities (AAA)
gp45-slide_C	øKp_15	PF09116.13	phiKp_15_00099	1.3e-22	gp45 sliding clamp, C terminal
DNA_PPF	øKp_15	PF02916.18	phiKp_15_00099	8e-11	DNA polymerase processivity factor
Phage_RpbA	øKp_15	PF10789.12	phiKp_15_00100	3.5e-12	Phage RNA polymerase binding, RpbA
gp32	øKp_15	PF08804.13	phiKp_15_00101	1.3e-49	gp32 DNA binding protein like
T4_Gp59_N	øKp_15	PF08993.13	phiKp_15_00102	1.6e-26	T4 gene Gp59 loader of gp41 DNA helicase
T4_Gp59_C	øKp_15	PF08994.13	phiKp_15_00102	6.5e-22	T4 gene Gp59 loader of gp41 DNA helicase C-term
Trans_coact	øKp_15	PF16805.8	phiKp_15_00103	5.3e-25	Phage late-transcription coactivator
Phage_DsbA	øKp_15	PF11126.11	phiKp_15_00104	2.8e-17	Transcriptional regulator DsbA
RNaseH_C	øKp_15	PF09293.13	phiKp_15_00105	1.6e-33	T4 RNase H, C terminal
5_3_exonuc_N	øKp_15	PF02739.19	phiKp_15_00105	4.6e-13	5'-3' exonuclease, N-terminal resolvase-like domain
DUF2654	øKp_15	PF10849.11	phiKp_15_00108	3.1e-25	Protein of unknown function (DUF2654)
AAA_23	øKp_15	PF13476.9	phiKp_15_00111	1.7e-12	AAA domain
SMC_N	øKp_15	PF02463.22	phiKp_15_00111	3.1e-12	RecF/RecN/SMC N terminal domain
DHFR_1	øKp_15	PF00186.22	phiKp_15_00118	6.1e-18	Dihydrofolate reductase
Thymidylat_synt	øKp_15	PF00303.22	phiKp_15_00119	1.3e-95	Thymidylate synthase
Ribonuc_red_lgC	øKp_15	PF02867.18	phiKp_15_00120	9.6e-112	Ribonucleotide reductase, barrel domain
ATP-cone	øKp_15	PF03477.19	phiKp_15_00120	1.4e-16	ATP cone domain
Ribonuc_red_lgN	øKp_15	PF00317.24	phiKp_15_00120	6.5e-13	Ribonucleotide reductase, all-alpha domain
Ribonuc_red_sm	øKp_15	PF00268.24	phiKp_15_00121	9.6e-39	Ribonucleotide reductase, small chain
DUF4326	øKp_15	PF14216.9	phiKp_15_00122	6.9e-17	Domain of unknown function (DUF4326)
RNA_lig_T4_1	øKp_15	PF09511.13	phiKp_15_00124	2.9e-23	RNA ligase
AAA_33	øKp_15	PF13671.9	phiKp_15_00128	2.6e-21	AAA domain
dCMP_cyt_deam_1	øKp_15	PF00383.26	phiKp_15_00132	1.8e-16	Cytidine and deoxycytidylate deaminase zinc-binding region
MafB19-deam	øKp_15	PF14437.9	phiKp_15_00132	4.8e-11	MafB19-like deaminase
Gly_radical	øKp_15	PF01228.24	phiKp_15_00139	1.2e-20	Glycine radical
Phage_30_3	øKp_15	PF08010.14	phiKp_15_00145	7e-56	Bacteriophage protein GP30.3
DNA_ligase_A_M	øKp_15	PF01068.24	phiKp_15_00149	2e-15	ATP dependent DNA ligase domain
Phage-tail_1	øKp_15	PF09097.13	phiKp_15_00157	1.3e-19	Baseplate structural protein, domain 1
T4_tail_cap	øKp_15	PF11091.11	phiKp_15_00160	1.1e-63	Tail-tube assembly protein
T4_baseplate	øKp_15	PF12322.11	phiKp_15_00162	1.2e-38	T4 bacteriophage base plate protein
T4_baseplate	øKp_15	PF12322.11	phiKp_15_00163	4e-31	T4 bacteriophage base plate protein
GPW_gp25	øKp_15	PF04965.17	phiKp_15_00164	2.9e-16	Baseplate wedge protein gp25
DNA_methylase	øKp_15	PF00145.20	phiKp_15_00179	2.6e-92	C-5 cytosine-specific DNA methylase
RlaP	øKp_15	PF10127.12	phiKp_15_00182	5.4e-16	RNA repair pathway DNA polymerase beta family
NUDIX	øKp_15	PF00293.31	phiKp_15_00188	2.2e-12	NUDIX domain
Band_7	øKp_15	PF01145.28	phiKp_15_00189	2.9e-16	SPFH domain / Band 7 family
DUF5856	øKp_15	PF19174.3	phiKp_15_00190	8e-29	Family of unknown function (DUF5856)
TK	øKp_15	PF00265.21	phiKp_15_00193	1.2e-50	Thymidine kinase
DUF5484	øKp_15	PF17583.5	phiKp_15_00201	6.4e-15	Family of unknown function (DUF5484)
PhoH	øKp_15	PF02562.19	phiKp_15_00205	1e-36	PhoH-like protein
PIN_4	øKp_15	PF13638.9	phiKp_15_00205	1.6e-15	PIN domain
DUF5417	øKp_15	PF17438.5	phiKp_15_00223	5.5e-46	Family of unknown function (DUF5417)
DUF262	øKp_15	PF03235.17	phiKp_15_00230	8.5e-17	Protein of unknown function DUF262
NUDIX	øKp_15	PF00293.31	phiKp_15_00234	6.5e-15	NUDIX domain
Tn7_TnsA-like_N	øKp_15	PF08722.14	phiKp_15_00247	4.8e-24	TnsA-like endonuclease N terminal
Phage_gp53	øKp_15	PF11246.11	phiKp_15_00248	1.7e-37	Base plate wedge protein 53
Gp5_OB	øKp_15	PF06714.14	phiKp_15_00249	1.7e-58	Gp5 N-terminal OB domain
Phage_lysozyme	øKp_15	PF00959.22	phiKp_15_00249	6.4e-18	Phage lysozyme
Phage-Gp8	øKp_15	PF09215.13	phiKp_15_00254	3.8e-137	Bacteriophage T4, Gp8
T4_gp9_10	øKp_15	PF07880.14	phiKp_15_00255	1.8e-50	Bacteriophage T4 gp9/10-like protein
T4_gp9_10	øKp_15	PF07880.14	phiKp_15_00256	3.2e-49	Bacteriophage T4 gp9/10-like protein
Collar	øKp_15	PF07484.15	phiKp_15_00258	2e-12	Phage Tail Collar Domain
Fibritin_C	øKp_15	PF07921.15	phiKp_15_00259	3.2e-13	Fibritin C-terminal region
T4_neck-protein	øKp_15	PF11649.11	phiKp_15_00261	1.5e-84	Virus neck protein
T4-gp15_tss	øKp_15	PF16724.8	phiKp_15_00262	8e-94	T4-like virus Myoviridae tail sheath stabiliser
DNA_Packaging	øKp_15	PF11053.11	phiKp_15_00263	6.7e-51	Terminase DNA packaging enzyme
Terminase_6N	øKp_15	PF03237.18	phiKp_15_00264	3.1e-37	Terminase large subunit, T4likevirus-type, N-terminal
Terminase_6C	øKp_15	PF17289.5	phiKp_15_00264	4.1e-33	Terminase RNaseH-like domain
Phage_sheath_1	øKp_15	PF04984.17	phiKp_15_00265	3.3e-35	Phage tail sheath protein subtilisin-like domain
Phage_sheath_1C	øKp_15	PF17482.5	phiKp_15_00265	1e-18	Phage tail sheath C-terminal domain
Phage_sheath_1N	øKp_15	PF17481.5	phiKp_15_00265	3.3e-17	Phage tail sheath protein beta-sandwich domain
Portal_Gp20	øKp_15	PF07230.14	phiKp_15_00267	7.1e-166	Bacteriophage T4-like portal protein (Gp20)
Peptidase_S77	øKp_15	PF03420.16	phiKp_15_00270	8.6e-76	Prohead core protein serine protease
Gp23	øKp_15	PF07068.14	phiKp_15_00272	3.1e-252	Major capsid protein Gp23
Gp23	øKp_15	PF07068.14	phiKp_15_00274	6.4e-18	Major capsid protein Gp23
Tn7_TnsA-like_N	øKp_16	PF08722.14	phiKp_16_00003	4.8e-24	TnsA-like endonuclease N terminal
Phage_gp53	øKp_16	PF11246.11	phiKp_16_00004	1.7e-37	Base plate wedge protein 53
Gp5_OB	øKp_16	PF06714.14	phiKp_16_00005	1.7e-58	Gp5 N-terminal OB domain
Phage_lysozyme	øKp_16	PF00959.22	phiKp_16_00005	6.4e-18	Phage lysozyme
Phage-Gp8	øKp_16	PF09215.13	phiKp_16_00010	3.8e-137	Bacteriophage T4, Gp8
T4_gp9_10	øKp_16	PF07880.14	phiKp_16_00011	1.8e-50	Bacteriophage T4 gp9/10-like protein
T4_gp9_10	øKp_16	PF07880.14	phiKp_16_00012	3.2e-49	Bacteriophage T4 gp9/10-like protein
Collar	øKp_16	PF07484.15	phiKp_16_00014	2e-12	Phage Tail Collar Domain
Fibritin_C	øKp_16	PF07921.15	phiKp_16_00015	3.2e-13	Fibritin C-terminal region
T4_neck-protein	øKp_16	PF11649.11	phiKp_16_00017	1.5e-84	Virus neck protein
T4-gp15_tss	øKp_16	PF16724.8	phiKp_16_00018	8e-94	T4-like virus Myoviridae tail sheath stabiliser
DNA_Packaging	øKp_16	PF11053.11	phiKp_16_00019	6.7e-51	Terminase DNA packaging enzyme
Terminase_6N	øKp_16	PF03237.18	phiKp_16_00020	3.1e-37	Terminase large subunit, T4likevirus-type, N-terminal
Terminase_6C	øKp_16	PF17289.5	phiKp_16_00020	4.1e-33	Terminase RNaseH-like domain
Phage_sheath_1	øKp_16	PF04984.17	phiKp_16_00021	3.3e-35	Phage tail sheath protein subtilisin-like domain
Phage_sheath_1C	øKp_16	PF17482.5	phiKp_16_00021	1e-18	Phage tail sheath C-terminal domain
Phage_sheath_1N	øKp_16	PF17481.5	phiKp_16_00021	3.3e-17	Phage tail sheath protein beta-sandwich domain
Portal_Gp20	øKp_16	PF07230.14	phiKp_16_00023	7.1e-166	Bacteriophage T4-like portal protein (Gp20)
Peptidase_S77	øKp_16	PF03420.16	phiKp_16_00026	8.6e-76	Prohead core protein serine protease
Gp23	øKp_16	PF07068.14	phiKp_16_00028	3.1e-252	Major capsid protein Gp23
Gp23	øKp_16	PF07068.14	phiKp_16_00030	6.4e-18	Major capsid protein Gp23
UvsY	øKp_16	PF11056.11	phiKp_16_00031	4.7e-38	Recombination, repair and ssDNA binding protein UvsY
UvsW-1	øKp_16	PF11637.11	phiKp_16_00033	4.9e-18	UvsW.1 domain
ResIII	øKp_16	PF04851.18	phiKp_16_00034	9.2e-13	Type III restriction enzyme, res subunit
HAD_SAK_2	øKp_16	PF18143.4	phiKp_16_00037	8.7e-30	HAD domain in Swiss Army Knife RNA repair proteins
RNA_ligase	øKp_16	PF09414.13	phiKp_16_00049	2.1e-21	RNA ligase
T4_Rnl2_C	øKp_16	PF18043.4	phiKp_16_00049	8.6e-15	T4 RNA ligase 2 C-terminal
NAPRTase	øKp_16	PF04095.19	phiKp_16_00054	3.1e-58	Nicotinate phosphoribosyltransferase (NAPRTase) family
NAMPT_N	øKp_16	PF18127.4	phiKp_16_00054	9.4e-23	Nicotinamide phosphoribosyltransferase, N-terminal domain
MethyltransfD12	øKp_16	PF02086.18	phiKp_16_00056	7.4e-33	D12 class N6 adenine-specific DNA methyltransferase
Endonuclease_7	øKp_16	PF02945.18	phiKp_16_00058	4.5e-18	Recombination endonuclease VII
Endonuc-dimeris	øKp_16	PF09124.13	phiKp_16_00058	6.8e-15	T4 recombination endonuclease VII, dimerisation
NRDD	øKp_16	PF13597.9	phiKp_16_00060	4.6e-177	Anaerobic ribonucleoside-triphosphate reductase
Gly_radical	øKp_16	PF01228.24	phiKp_16_00060	2.5e-21	Glycine radical
ATP-cone	øKp_16	PF03477.19	phiKp_16_00060	3.1e-18	ATP cone domain
Fer4_12	øKp_16	PF13353.9	phiKp_16_00067	3.2e-46	4Fe-4S single cluster domain
Fer4_14	øKp_16	PF13394.9	phiKp_16_00067	3.9e-28	4Fe-4S single cluster domain
Phage_T4_gp36	øKp_16	PF03903.16	phiKp_16_00074	1.7e-22	Phage T4 tail fibre
Peptidase_S74	øKp_16	PF13884.9	phiKp_16_00075	3.8e-14	Chaperone of endosialidase
GP38	øKp_16	PF05268.14	phiKp_16_00076	6.9e-16	Phage tail fibre adhesin Gp38
Phage_holin_T	øKp_16	PF11031.11	phiKp_16_00077	5.7e-46	Bacteriophage T holin
DNA_topoisoIV	øKp_16	PF00521.23	phiKp_16_00092	9.1e-82	DNA gyrase/topoisomerase IV, subunit A
DNA_gyraseB	øKp_16	PF00204.28	phiKp_16_00093	6e-16	DNA gyrase B
HATPase_c	øKp_16	PF02518.29	phiKp_16_00093	4.1e-15	Histidine kinase-, DNA gyrase B-, and HSP90-like ATPase
Zn-ribbon_8	øKp_16	PF09723.13	phiKp_16_00094	7.6e-11	Zinc ribbon domain
Rv2179c-like	øKp_16	PF16473.8	phiKp_16_00105	6.1e-12	3'-5' exoribonuclease Rv2179c-like domain
AAA_30	øKp_16	PF13604.9	phiKp_16_00108	4.5e-26	AAA domain
AAA_19	øKp_16	PF13245.9	phiKp_16_00108	4.2e-21	AAA domain
SH3_14	øKp_16	PF18343.4	phiKp_16_00108	1.5e-19	Dda helicase SH3 domain
DnaB_C	øKp_16	PF03796.18	phiKp_16_00120	1.6e-16	DnaB-like helicase C terminal domain
Phage_head_chap	øKp_16	PF11113.11	phiKp_16_00121	2.3e-22	Head assembly gene product
DNA_pol_B	øKp_16	PF00136.24	phiKp_16_00123	8.5e-34	DNA polymerase family B
DNA_pol_B_exo1	øKp_16	PF03104.22	phiKp_16_00123	7.8e-17	DNA polymerase family B, exonuclease domain
Translat_reg	øKp_16	PF01818.20	phiKp_16_00126	6.1e-54	Bacteriophage translational regulator
Phage_clamp_A	øKp_16	PF16790.8	phiKp_16_00127	1.7e-31	Bacteriophage clamp loader A subunit
AAA	øKp_16	PF00004.32	phiKp_16_00128	1.5e-14	ATPase family associated with various cellular activities (AAA)
gp45-slide_C	øKp_16	PF09116.13	phiKp_16_00129	1.3e-22	gp45 sliding clamp, C terminal
DNA_PPF	øKp_16	PF02916.18	phiKp_16_00129	8e-11	DNA polymerase processivity factor
Phage_RpbA	øKp_16	PF10789.12	phiKp_16_00130	3.5e-12	Phage RNA polymerase binding, RpbA
gp32	øKp_16	PF08804.13	phiKp_16_00131	1.3e-49	gp32 DNA binding protein like
T4_Gp59_N	øKp_16	PF08993.13	phiKp_16_00132	1.6e-26	T4 gene Gp59 loader of gp41 DNA helicase
T4_Gp59_C	øKp_16	PF08994.13	phiKp_16_00132	6.5e-22	T4 gene Gp59 loader of gp41 DNA helicase C-term
Trans_coact	øKp_16	PF16805.8	phiKp_16_00133	5.3e-25	Phage late-transcription coactivator
Phage_DsbA	øKp_16	PF11126.11	phiKp_16_00134	2.8e-17	Transcriptional regulator DsbA
RNaseH_C	øKp_16	PF09293.13	phiKp_16_00135	1.6e-33	T4 RNase H, C terminal
5_3_exonuc_N	øKp_16	PF02739.19	phiKp_16_00135	4.6e-13	5'-3' exonuclease, N-terminal resolvase-like domain
DUF2654	øKp_16	PF10849.11	phiKp_16_00138	3.1e-25	Protein of unknown function (DUF2654)
AAA_23	øKp_16	PF13476.9	phiKp_16_00141	1.7e-12	AAA domain
SMC_N	øKp_16	PF02463.22	phiKp_16_00141	3.1e-12	RecF/RecN/SMC N terminal domain
DHFR_1	øKp_16	PF00186.22	phiKp_16_00148	6.1e-18	Dihydrofolate reductase
Thymidylat_synt	øKp_16	PF00303.22	phiKp_16_00149	1.3e-95	Thymidylate synthase
Ribonuc_red_lgC	øKp_16	PF02867.18	phiKp_16_00150	9.6e-112	Ribonucleotide reductase, barrel domain
ATP-cone	øKp_16	PF03477.19	phiKp_16_00150	1.4e-16	ATP cone domain
Ribonuc_red_lgN	øKp_16	PF00317.24	phiKp_16_00150	6.5e-13	Ribonucleotide reductase, all-alpha domain
Ribonuc_red_sm	øKp_16	PF00268.24	phiKp_16_00151	9.6e-39	Ribonucleotide reductase, small chain
RNA_lig_T4_1	øKp_16	PF09511.13	phiKp_16_00153	2.9e-23	RNA ligase
AAA_33	øKp_16	PF13671.9	phiKp_16_00157	2.6e-21	AAA domain
dCMP_cyt_deam_1	øKp_16	PF00383.26	phiKp_16_00161	1.8e-16	Cytidine and deoxycytidylate deaminase zinc-binding region
MafB19-deam	øKp_16	PF14437.9	phiKp_16_00161	4.8e-11	MafB19-like deaminase
Gly_radical	øKp_16	PF01228.24	phiKp_16_00168	1.2e-20	Glycine radical
Phage_30_3	øKp_16	PF08010.14	phiKp_16_00174	7e-56	Bacteriophage protein GP30.3
DNA_ligase_A_M	øKp_16	PF01068.24	phiKp_16_00178	2e-15	ATP dependent DNA ligase domain
Phage-tail_1	øKp_16	PF09097.13	phiKp_16_00186	1.3e-19	Baseplate structural protein, domain 1
T4_tail_cap	øKp_16	PF11091.11	phiKp_16_00189	1.1e-63	Tail-tube assembly protein
T4_baseplate	øKp_16	PF12322.11	phiKp_16_00191	1.2e-38	T4 bacteriophage base plate protein
T4_baseplate	øKp_16	PF12322.11	phiKp_16_00192	4e-31	T4 bacteriophage base plate protein
GPW_gp25	øKp_16	PF04965.17	phiKp_16_00193	2.9e-16	Baseplate wedge protein gp25
DNA_methylase	øKp_16	PF00145.20	phiKp_16_00208	2.6e-92	C-5 cytosine-specific DNA methylase
RlaP	øKp_16	PF10127.12	phiKp_16_00211	5.4e-16	RNA repair pathway DNA polymerase beta family
NUDIX	øKp_16	PF00293.31	phiKp_16_00217	2.2e-12	NUDIX domain
Band_7	øKp_16	PF01145.28	phiKp_16_00218	2.9e-16	SPFH domain / Band 7 family
DUF5856	øKp_16	PF19174.3	phiKp_16_00219	8e-29	Family of unknown function (DUF5856)
TK	øKp_16	PF00265.21	phiKp_16_00222	1.2e-50	Thymidine kinase
DUF5484	øKp_16	PF17583.5	phiKp_16_00229	6.4e-15	Family of unknown function (DUF5484)
PhoH	øKp_16	PF02562.19	phiKp_16_00233	1e-36	PhoH-like protein
PIN_4	øKp_16	PF13638.9	phiKp_16_00233	1.6e-15	PIN domain
DUF5417	øKp_16	PF17438.5	phiKp_16_00251	5.5e-46	Family of unknown function (DUF5417)
DUF262	øKp_16	PF03235.17	phiKp_16_00258	8.5e-17	Protein of unknown function DUF262
NUDIX	øKp_16	PF00293.31	phiKp_16_00262	6.5e-15	NUDIX domain
Tn7_TnsA-like_N	øKp_17	PF08722.14	phiKp_17_00003	4.8e-24	TnsA-like endonuclease N terminal
Phage_gp53	øKp_17	PF11246.11	phiKp_17_00004	1.7e-37	Base plate wedge protein 53
Gp5_OB	øKp_17	PF06714.14	phiKp_17_00005	1.7e-58	Gp5 N-terminal OB domain
Phage_lysozyme	øKp_17	PF00959.22	phiKp_17_00005	6.4e-18	Phage lysozyme
Phage-Gp8	øKp_17	PF09215.13	phiKp_17_00010	3.8e-137	Bacteriophage T4, Gp8
T4_gp9_10	øKp_17	PF07880.14	phiKp_17_00011	1.8e-50	Bacteriophage T4 gp9/10-like protein
T4_gp9_10	øKp_17	PF07880.14	phiKp_17_00012	3.2e-49	Bacteriophage T4 gp9/10-like protein
Collar	øKp_17	PF07484.15	phiKp_17_00014	2e-12	Phage Tail Collar Domain
Fibritin_C	øKp_17	PF07921.15	phiKp_17_00015	3.2e-13	Fibritin C-terminal region
T4_neck-protein	øKp_17	PF11649.11	phiKp_17_00017	1.5e-84	Virus neck protein
T4-gp15_tss	øKp_17	PF16724.8	phiKp_17_00018	8e-94	T4-like virus Myoviridae tail sheath stabiliser
DNA_Packaging	øKp_17	PF11053.11	phiKp_17_00019	6.7e-51	Terminase DNA packaging enzyme
Terminase_6N	øKp_17	PF03237.18	phiKp_17_00020	3.1e-37	Terminase large subunit, T4likevirus-type, N-terminal
Terminase_6C	øKp_17	PF17289.5	phiKp_17_00020	4.1e-33	Terminase RNaseH-like domain
Phage_sheath_1	øKp_17	PF04984.17	phiKp_17_00021	3.3e-35	Phage tail sheath protein subtilisin-like domain
Phage_sheath_1C	øKp_17	PF17482.5	phiKp_17_00021	1e-18	Phage tail sheath C-terminal domain
Phage_sheath_1N	øKp_17	PF17481.5	phiKp_17_00021	3.3e-17	Phage tail sheath protein beta-sandwich domain
Portal_Gp20	øKp_17	PF07230.14	phiKp_17_00023	7.1e-166	Bacteriophage T4-like portal protein (Gp20)
Peptidase_S77	øKp_17	PF03420.16	phiKp_17_00026	8.6e-76	Prohead core protein serine protease
Gp23	øKp_17	PF07068.14	phiKp_17_00028	3.1e-252	Major capsid protein Gp23
Gp23	øKp_17	PF07068.14	phiKp_17_00030	6.4e-18	Major capsid protein Gp23
UvsY	øKp_17	PF11056.11	phiKp_17_00031	4.7e-38	Recombination, repair and ssDNA binding protein UvsY
UvsW-1	øKp_17	PF11637.11	phiKp_17_00033	4.9e-18	UvsW.1 domain
ResIII	øKp_17	PF04851.18	phiKp_17_00034	9.2e-13	Type III restriction enzyme, res subunit
HAD_SAK_2	øKp_17	PF18143.4	phiKp_17_00037	8.7e-30	HAD domain in Swiss Army Knife RNA repair proteins
RNA_ligase	øKp_17	PF09414.13	phiKp_17_00049	2.1e-21	RNA ligase
T4_Rnl2_C	øKp_17	PF18043.4	phiKp_17_00049	8.6e-15	T4 RNA ligase 2 C-terminal
NAPRTase	øKp_17	PF04095.19	phiKp_17_00054	3.1e-58	Nicotinate phosphoribosyltransferase (NAPRTase) family
NAMPT_N	øKp_17	PF18127.4	phiKp_17_00054	9.4e-23	Nicotinamide phosphoribosyltransferase, N-terminal domain
MethyltransfD12	øKp_17	PF02086.18	phiKp_17_00056	7.4e-33	D12 class N6 adenine-specific DNA methyltransferase
Endonuclease_7	øKp_17	PF02945.18	phiKp_17_00058	4.5e-18	Recombination endonuclease VII
Endonuc-dimeris	øKp_17	PF09124.13	phiKp_17_00058	6.8e-15	T4 recombination endonuclease VII, dimerisation
NRDD	øKp_17	PF13597.9	phiKp_17_00060	4.6e-177	Anaerobic ribonucleoside-triphosphate reductase
Gly_radical	øKp_17	PF01228.24	phiKp_17_00060	2.5e-21	Glycine radical
ATP-cone	øKp_17	PF03477.19	phiKp_17_00060	3.1e-18	ATP cone domain
Fer4_12	øKp_17	PF13353.9	phiKp_17_00067	3.2e-46	4Fe-4S single cluster domain
Fer4_14	øKp_17	PF13394.9	phiKp_17_00067	3.9e-28	4Fe-4S single cluster domain
Phage_T4_gp36	øKp_17	PF03903.16	phiKp_17_00074	1.7e-22	Phage T4 tail fibre
Peptidase_S74	øKp_17	PF13884.9	phiKp_17_00075	3.8e-14	Chaperone of endosialidase
GP38	øKp_17	PF05268.14	phiKp_17_00076	6.9e-16	Phage tail fibre adhesin Gp38
Phage_holin_T	øKp_17	PF11031.11	phiKp_17_00077	5.7e-46	Bacteriophage T holin
DNA_topoisoIV	øKp_17	PF00521.23	phiKp_17_00092	9.1e-82	DNA gyrase/topoisomerase IV, subunit A
DNA_gyraseB	øKp_17	PF00204.28	phiKp_17_00093	6e-16	DNA gyrase B
HATPase_c	øKp_17	PF02518.29	phiKp_17_00093	4.1e-15	Histidine kinase-, DNA gyrase B-, and HSP90-like ATPase
Zn-ribbon_8	øKp_17	PF09723.13	phiKp_17_00094	7.6e-11	Zinc ribbon domain
Rv2179c-like	øKp_17	PF16473.8	phiKp_17_00105	6.1e-12	3'-5' exoribonuclease Rv2179c-like domain
AAA_30	øKp_17	PF13604.9	phiKp_17_00108	4.5e-26	AAA domain
AAA_19	øKp_17	PF13245.9	phiKp_17_00108	4.2e-21	AAA domain
SH3_14	øKp_17	PF18343.4	phiKp_17_00108	1.5e-19	Dda helicase SH3 domain
DnaB_C	øKp_17	PF03796.18	phiKp_17_00120	1.6e-16	DnaB-like helicase C terminal domain
Phage_head_chap	øKp_17	PF11113.11	phiKp_17_00121	2.3e-22	Head assembly gene product
DNA_pol_B	øKp_17	PF00136.24	phiKp_17_00123	8.5e-34	DNA polymerase family B
DNA_pol_B_exo1	øKp_17	PF03104.22	phiKp_17_00123	7.8e-17	DNA polymerase family B, exonuclease domain
Translat_reg	øKp_17	PF01818.20	phiKp_17_00126	6.1e-54	Bacteriophage translational regulator
Phage_clamp_A	øKp_17	PF16790.8	phiKp_17_00127	1.7e-31	Bacteriophage clamp loader A subunit
AAA	øKp_17	PF00004.32	phiKp_17_00128	1.5e-14	ATPase family associated with various cellular activities (AAA)
gp45-slide_C	øKp_17	PF09116.13	phiKp_17_00129	1.3e-22	gp45 sliding clamp, C terminal
DNA_PPF	øKp_17	PF02916.18	phiKp_17_00129	8e-11	DNA polymerase processivity factor
Phage_RpbA	øKp_17	PF10789.12	phiKp_17_00130	3.5e-12	Phage RNA polymerase binding, RpbA
gp32	øKp_17	PF08804.13	phiKp_17_00131	1.3e-49	gp32 DNA binding protein like
T4_Gp59_N	øKp_17	PF08993.13	phiKp_17_00132	1.6e-26	T4 gene Gp59 loader of gp41 DNA helicase
T4_Gp59_C	øKp_17	PF08994.13	phiKp_17_00132	6.5e-22	T4 gene Gp59 loader of gp41 DNA helicase C-term
Trans_coact	øKp_17	PF16805.8	phiKp_17_00133	5.3e-25	Phage late-transcription coactivator
Phage_DsbA	øKp_17	PF11126.11	phiKp_17_00134	2.8e-17	Transcriptional regulator DsbA
RNaseH_C	øKp_17	PF09293.13	phiKp_17_00135	1.6e-33	T4 RNase H, C terminal
5_3_exonuc_N	øKp_17	PF02739.19	phiKp_17_00135	4.6e-13	5'-3' exonuclease, N-terminal resolvase-like domain
DUF2654	øKp_17	PF10849.11	phiKp_17_00138	3.1e-25	Protein of unknown function (DUF2654)
AAA_23	øKp_17	PF13476.9	phiKp_17_00141	1.7e-12	AAA domain
SMC_N	øKp_17	PF02463.22	phiKp_17_00141	3.1e-12	RecF/RecN/SMC N terminal domain
DHFR_1	øKp_17	PF00186.22	phiKp_17_00148	6.1e-18	Dihydrofolate reductase
Thymidylat_synt	øKp_17	PF00303.22	phiKp_17_00149	1.3e-95	Thymidylate synthase
Ribonuc_red_lgC	øKp_17	PF02867.18	phiKp_17_00150	9.6e-112	Ribonucleotide reductase, barrel domain
ATP-cone	øKp_17	PF03477.19	phiKp_17_00150	1.4e-16	ATP cone domain
Ribonuc_red_lgN	øKp_17	PF00317.24	phiKp_17_00150	6.5e-13	Ribonucleotide reductase, all-alpha domain
Ribonuc_red_sm	øKp_17	PF00268.24	phiKp_17_00151	9.6e-39	Ribonucleotide reductase, small chain
DUF4326	øKp_17	PF14216.9	phiKp_17_00152	6.9e-17	Domain of unknown function (DUF4326)
RNA_lig_T4_1	øKp_17	PF09511.13	phiKp_17_00154	2.9e-23	RNA ligase
AAA_33	øKp_17	PF13671.9	phiKp_17_00158	2.6e-21	AAA domain
dCMP_cyt_deam_1	øKp_17	PF00383.26	phiKp_17_00162	1.8e-16	Cytidine and deoxycytidylate deaminase zinc-binding region
MafB19-deam	øKp_17	PF14437.9	phiKp_17_00162	4.8e-11	MafB19-like deaminase
Gly_radical	øKp_17	PF01228.24	phiKp_17_00169	1.2e-20	Glycine radical
Phage_30_3	øKp_17	PF08010.14	phiKp_17_00175	7e-56	Bacteriophage protein GP30.3
DNA_ligase_A_M	øKp_17	PF01068.24	phiKp_17_00179	2e-15	ATP dependent DNA ligase domain
Phage-tail_1	øKp_17	PF09097.13	phiKp_17_00187	1.3e-19	Baseplate structural protein, domain 1
T4_tail_cap	øKp_17	PF11091.11	phiKp_17_00190	1.1e-63	Tail-tube assembly protein
T4_baseplate	øKp_17	PF12322.11	phiKp_17_00192	1.2e-38	T4 bacteriophage base plate protein
T4_baseplate	øKp_17	PF12322.11	phiKp_17_00193	4e-31	T4 bacteriophage base plate protein
GPW_gp25	øKp_17	PF04965.17	phiKp_17_00194	2.9e-16	Baseplate wedge protein gp25
DNA_methylase	øKp_17	PF00145.20	phiKp_17_00209	2.6e-92	C-5 cytosine-specific DNA methylase
RlaP	øKp_17	PF10127.12	phiKp_17_00212	5.4e-16	RNA repair pathway DNA polymerase beta family
NUDIX	øKp_17	PF00293.31	phiKp_17_00218	2.2e-12	NUDIX domain
Band_7	øKp_17	PF01145.28	phiKp_17_00219	2.9e-16	SPFH domain / Band 7 family
DUF5856	øKp_17	PF19174.3	phiKp_17_00220	8e-29	Family of unknown function (DUF5856)
TK	øKp_17	PF00265.21	phiKp_17_00223	1.2e-50	Thymidine kinase
DUF5484	øKp_17	PF17583.5	phiKp_17_00230	6.4e-15	Family of unknown function (DUF5484)
PhoH	øKp_17	PF02562.19	phiKp_17_00234	1e-36	PhoH-like protein
PIN_4	øKp_17	PF13638.9	phiKp_17_00234	1.6e-15	PIN domain
DUF5417	øKp_17	PF17438.5	phiKp_17_00252	5.5e-46	Family of unknown function (DUF5417)
DUF262	øKp_17	PF03235.17	phiKp_17_00259	8.5e-17	Protein of unknown function DUF262
NUDIX	øKp_17	PF00293.31	phiKp_17_00263	6.5e-15	NUDIX domain
Tn7_TnsA-like_N	øKp_18	PF08722.14	phiKp_18_00003	4.8e-24	TnsA-like endonuclease N terminal
Phage_gp53	øKp_18	PF11246.11	phiKp_18_00004	1.7e-37	Base plate wedge protein 53
Gp5_OB	øKp_18	PF06714.14	phiKp_18_00005	1.7e-58	Gp5 N-terminal OB domain
Phage_lysozyme	øKp_18	PF00959.22	phiKp_18_00005	6.4e-18	Phage lysozyme
Phage-Gp8	øKp_18	PF09215.13	phiKp_18_00010	3.8e-137	Bacteriophage T4, Gp8
T4_gp9_10	øKp_18	PF07880.14	phiKp_18_00011	1.8e-50	Bacteriophage T4 gp9/10-like protein
T4_gp9_10	øKp_18	PF07880.14	phiKp_18_00012	3.2e-49	Bacteriophage T4 gp9/10-like protein
Collar	øKp_18	PF07484.15	phiKp_18_00014	2e-12	Phage Tail Collar Domain
Fibritin_C	øKp_18	PF07921.15	phiKp_18_00015	3.2e-13	Fibritin C-terminal region
T4_neck-protein	øKp_18	PF11649.11	phiKp_18_00017	1.5e-84	Virus neck protein
T4-gp15_tss	øKp_18	PF16724.8	phiKp_18_00018	8e-94	T4-like virus Myoviridae tail sheath stabiliser
DNA_Packaging	øKp_18	PF11053.11	phiKp_18_00019	6.7e-51	Terminase DNA packaging enzyme
Terminase_6N	øKp_18	PF03237.18	phiKp_18_00020	3.1e-37	Terminase large subunit, T4likevirus-type, N-terminal
Terminase_6C	øKp_18	PF17289.5	phiKp_18_00020	4.1e-33	Terminase RNaseH-like domain
Phage_sheath_1	øKp_18	PF04984.17	phiKp_18_00021	3.3e-35	Phage tail sheath protein subtilisin-like domain
Phage_sheath_1C	øKp_18	PF17482.5	phiKp_18_00021	1e-18	Phage tail sheath C-terminal domain
Phage_sheath_1N	øKp_18	PF17481.5	phiKp_18_00021	3.3e-17	Phage tail sheath protein beta-sandwich domain
Portal_Gp20	øKp_18	PF07230.14	phiKp_18_00023	7.1e-166	Bacteriophage T4-like portal protein (Gp20)
Peptidase_S77	øKp_18	PF03420.16	phiKp_18_00026	8.6e-76	Prohead core protein serine protease
Gp23	øKp_18	PF07068.14	phiKp_18_00028	3.1e-252	Major capsid protein Gp23
Gp23	øKp_18	PF07068.14	phiKp_18_00030	6.4e-18	Major capsid protein Gp23
UvsY	øKp_18	PF11056.11	phiKp_18_00031	4.7e-38	Recombination, repair and ssDNA binding protein UvsY
UvsW-1	øKp_18	PF11637.11	phiKp_18_00033	4.9e-18	UvsW.1 domain
ResIII	øKp_18	PF04851.18	phiKp_18_00034	9.2e-13	Type III restriction enzyme, res subunit
HAD_SAK_2	øKp_18	PF18143.4	phiKp_18_00037	8.7e-30	HAD domain in Swiss Army Knife RNA repair proteins
RNA_ligase	øKp_18	PF09414.13	phiKp_18_00049	2.1e-21	RNA ligase
T4_Rnl2_C	øKp_18	PF18043.4	phiKp_18_00049	8.6e-15	T4 RNA ligase 2 C-terminal
NAPRTase	øKp_18	PF04095.19	phiKp_18_00054	3.1e-58	Nicotinate phosphoribosyltransferase (NAPRTase) family
NAMPT_N	øKp_18	PF18127.4	phiKp_18_00054	9.4e-23	Nicotinamide phosphoribosyltransferase, N-terminal domain
MethyltransfD12	øKp_18	PF02086.18	phiKp_18_00056	7.4e-33	D12 class N6 adenine-specific DNA methyltransferase
Endonuclease_7	øKp_18	PF02945.18	phiKp_18_00058	4.5e-18	Recombination endonuclease VII
Endonuc-dimeris	øKp_18	PF09124.13	phiKp_18_00058	6.8e-15	T4 recombination endonuclease VII, dimerisation
NRDD	øKp_18	PF13597.9	phiKp_18_00060	4.6e-177	Anaerobic ribonucleoside-triphosphate reductase
Gly_radical	øKp_18	PF01228.24	phiKp_18_00060	2.5e-21	Glycine radical
ATP-cone	øKp_18	PF03477.19	phiKp_18_00060	3.1e-18	ATP cone domain
Fer4_12	øKp_18	PF13353.9	phiKp_18_00067	3.2e-46	4Fe-4S single cluster domain
Fer4_14	øKp_18	PF13394.9	phiKp_18_00067	3.9e-28	4Fe-4S single cluster domain
Phage_T4_gp36	øKp_18	PF03903.16	phiKp_18_00074	1.7e-22	Phage T4 tail fibre
Peptidase_S74	øKp_18	PF13884.9	phiKp_18_00075	3.8e-14	Chaperone of endosialidase
GP38	øKp_18	PF05268.14	phiKp_18_00076	6.9e-16	Phage tail fibre adhesin Gp38
Phage_holin_T	øKp_18	PF11031.11	phiKp_18_00077	5.7e-46	Bacteriophage T holin
DNA_topoisoIV	øKp_18	PF00521.23	phiKp_18_00092	9.1e-82	DNA gyrase/topoisomerase IV, subunit A
DNA_gyraseB	øKp_18	PF00204.28	phiKp_18_00093	6e-16	DNA gyrase B
HATPase_c	øKp_18	PF02518.29	phiKp_18_00093	4.1e-15	Histidine kinase-, DNA gyrase B-, and HSP90-like ATPase
Zn-ribbon_8	øKp_18	PF09723.13	phiKp_18_00094	7.6e-11	Zinc ribbon domain
Rv2179c-like	øKp_18	PF16473.8	phiKp_18_00105	6.1e-12	3'-5' exoribonuclease Rv2179c-like domain
AAA_30	øKp_18	PF13604.9	phiKp_18_00108	4.5e-26	AAA domain
AAA_19	øKp_18	PF13245.9	phiKp_18_00108	4.2e-21	AAA domain
SH3_14	øKp_18	PF18343.4	phiKp_18_00108	1.5e-19	Dda helicase SH3 domain
DnaB_C	øKp_18	PF03796.18	phiKp_18_00120	1.6e-16	DnaB-like helicase C terminal domain
Phage_head_chap	øKp_18	PF11113.11	phiKp_18_00121	2.3e-22	Head assembly gene product
DNA_pol_B	øKp_18	PF00136.24	phiKp_18_00123	8.5e-34	DNA polymerase family B
DNA_pol_B_exo1	øKp_18	PF03104.22	phiKp_18_00123	7.8e-17	DNA polymerase family B, exonuclease domain
Translat_reg	øKp_18	PF01818.20	phiKp_18_00126	6.1e-54	Bacteriophage translational regulator
Phage_clamp_A	øKp_18	PF16790.8	phiKp_18_00127	1.7e-31	Bacteriophage clamp loader A subunit
AAA	øKp_18	PF00004.32	phiKp_18_00128	1.5e-14	ATPase family associated with various cellular activities (AAA)
gp45-slide_C	øKp_18	PF09116.13	phiKp_18_00129	1.3e-22	gp45 sliding clamp, C terminal
DNA_PPF	øKp_18	PF02916.18	phiKp_18_00129	8e-11	DNA polymerase processivity factor
Phage_RpbA	øKp_18	PF10789.12	phiKp_18_00130	3.5e-12	Phage RNA polymerase binding, RpbA
gp32	øKp_18	PF08804.13	phiKp_18_00131	1.3e-49	gp32 DNA binding protein like
T4_Gp59_N	øKp_18	PF08993.13	phiKp_18_00132	1.6e-26	T4 gene Gp59 loader of gp41 DNA helicase
T4_Gp59_C	øKp_18	PF08994.13	phiKp_18_00132	6.5e-22	T4 gene Gp59 loader of gp41 DNA helicase C-term
Trans_coact	øKp_18	PF16805.8	phiKp_18_00133	5.3e-25	Phage late-transcription coactivator
Phage_DsbA	øKp_18	PF11126.11	phiKp_18_00134	2.8e-17	Transcriptional regulator DsbA
RNaseH_C	øKp_18	PF09293.13	phiKp_18_00135	1.6e-33	T4 RNase H, C terminal
5_3_exonuc_N	øKp_18	PF02739.19	phiKp_18_00135	4.6e-13	5'-3' exonuclease, N-terminal resolvase-like domain
DUF2654	øKp_18	PF10849.11	phiKp_18_00138	3.1e-25	Protein of unknown function (DUF2654)
AAA_23	øKp_18	PF13476.9	phiKp_18_00141	1.7e-12	AAA domain
SMC_N	øKp_18	PF02463.22	phiKp_18_00141	3.1e-12	RecF/RecN/SMC N terminal domain
DHFR_1	øKp_18	PF00186.22	phiKp_18_00148	6.1e-18	Dihydrofolate reductase
Thymidylat_synt	øKp_18	PF00303.22	phiKp_18_00149	1.3e-95	Thymidylate synthase
Ribonuc_red_lgC	øKp_18	PF02867.18	phiKp_18_00150	9.6e-112	Ribonucleotide reductase, barrel domain
ATP-cone	øKp_18	PF03477.19	phiKp_18_00150	1.4e-16	ATP cone domain
Ribonuc_red_lgN	øKp_18	PF00317.24	phiKp_18_00150	6.5e-13	Ribonucleotide reductase, all-alpha domain
Ribonuc_red_sm	øKp_18	PF00268.24	phiKp_18_00151	9.6e-39	Ribonucleotide reductase, small chain
RNA_lig_T4_1	øKp_18	PF09511.13	phiKp_18_00153	2.9e-23	RNA ligase
AAA_33	øKp_18	PF13671.9	phiKp_18_00157	2.6e-21	AAA domain
dCMP_cyt_deam_1	øKp_18	PF00383.26	phiKp_18_00161	1.8e-16	Cytidine and deoxycytidylate deaminase zinc-binding region
MafB19-deam	øKp_18	PF14437.9	phiKp_18_00161	4.8e-11	MafB19-like deaminase
Gly_radical	øKp_18	PF01228.24	phiKp_18_00168	1.2e-20	Glycine radical
Phage_30_3	øKp_18	PF08010.14	phiKp_18_00174	7e-56	Bacteriophage protein GP30.3
DNA_ligase_A_M	øKp_18	PF01068.24	phiKp_18_00178	2e-15	ATP dependent DNA ligase domain
Phage-tail_1	øKp_18	PF09097.13	phiKp_18_00186	1.3e-19	Baseplate structural protein, domain 1
T4_tail_cap	øKp_18	PF11091.11	phiKp_18_00189	1.1e-63	Tail-tube assembly protein
T4_baseplate	øKp_18	PF12322.11	phiKp_18_00191	1.2e-38	T4 bacteriophage base plate protein
T4_baseplate	øKp_18	PF12322.11	phiKp_18_00192	4e-31	T4 bacteriophage base plate protein
GPW_gp25	øKp_18	PF04965.17	phiKp_18_00193	2.9e-16	Baseplate wedge protein gp25
DNA_methylase	øKp_18	PF00145.20	phiKp_18_00209	2.6e-92	C-5 cytosine-specific DNA methylase
RlaP	øKp_18	PF10127.12	phiKp_18_00212	5.4e-16	RNA repair pathway DNA polymerase beta family
NUDIX	øKp_18	PF00293.31	phiKp_18_00218	2.2e-12	NUDIX domain
Band_7	øKp_18	PF01145.28	phiKp_18_00219	2.9e-16	SPFH domain / Band 7 family
DUF5856	øKp_18	PF19174.3	phiKp_18_00220	8e-29	Family of unknown function (DUF5856)
TK	øKp_18	PF00265.21	phiKp_18_00223	1.2e-50	Thymidine kinase
DUF5484	øKp_18	PF17583.5	phiKp_18_00230	6.4e-15	Family of unknown function (DUF5484)
PhoH	øKp_18	PF02562.19	phiKp_18_00234	1e-36	PhoH-like protein
PIN_4	øKp_18	PF13638.9	phiKp_18_00234	1.6e-15	PIN domain
DUF5417	øKp_18	PF17438.5	phiKp_18_00252	5.5e-46	Family of unknown function (DUF5417)
DUF262	øKp_18	PF03235.17	phiKp_18_00259	8.5e-17	Protein of unknown function DUF262
NUDIX	øKp_18	PF00293.31	phiKp_18_00263	6.5e-15	NUDIX domain
UvsY	øKp_19	PF11056.11	phiKp_19_00001	4.7e-38	Recombination, repair and ssDNA binding protein UvsY
UvsW-1	øKp_19	PF11637.11	phiKp_19_00003	4.9e-18	UvsW.1 domain
ResIII	øKp_19	PF04851.18	phiKp_19_00004	9.2e-13	Type III restriction enzyme, res subunit
HAD_SAK_2	øKp_19	PF18143.4	phiKp_19_00007	8.7e-30	HAD domain in Swiss Army Knife RNA repair proteins
RNA_ligase	øKp_19	PF09414.13	phiKp_19_00019	2.1e-21	RNA ligase
T4_Rnl2_C	øKp_19	PF18043.4	phiKp_19_00019	8.6e-15	T4 RNA ligase 2 C-terminal
NAPRTase	øKp_19	PF04095.19	phiKp_19_00024	3.1e-58	Nicotinate phosphoribosyltransferase (NAPRTase) family
NAMPT_N	øKp_19	PF18127.4	phiKp_19_00024	9.4e-23	Nicotinamide phosphoribosyltransferase, N-terminal domain
MethyltransfD12	øKp_19	PF02086.18	phiKp_19_00026	7.4e-33	D12 class N6 adenine-specific DNA methyltransferase
Endonuclease_7	øKp_19	PF02945.18	phiKp_19_00028	4.5e-18	Recombination endonuclease VII
Endonuc-dimeris	øKp_19	PF09124.13	phiKp_19_00028	6.8e-15	T4 recombination endonuclease VII, dimerisation
NRDD	øKp_19	PF13597.9	phiKp_19_00030	4.6e-177	Anaerobic ribonucleoside-triphosphate reductase
Gly_radical	øKp_19	PF01228.24	phiKp_19_00030	2.5e-21	Glycine radical
ATP-cone	øKp_19	PF03477.19	phiKp_19_00030	3.1e-18	ATP cone domain
Fer4_12	øKp_19	PF13353.9	phiKp_19_00037	3.2e-46	4Fe-4S single cluster domain
Fer4_14	øKp_19	PF13394.9	phiKp_19_00037	3.9e-28	4Fe-4S single cluster domain
Phage_T4_gp36	øKp_19	PF03903.16	phiKp_19_00044	1.7e-22	Phage T4 tail fibre
Peptidase_S74	øKp_19	PF13884.9	phiKp_19_00045	3.8e-14	Chaperone of endosialidase
GP38	øKp_19	PF05268.14	phiKp_19_00046	4.2e-15	Phage tail fibre adhesin Gp38
Phage_holin_T	øKp_19	PF11031.11	phiKp_19_00047	5.7e-46	Bacteriophage T holin
DNA_topoisoIV	øKp_19	PF00521.23	phiKp_19_00062	9.1e-82	DNA gyrase/topoisomerase IV, subunit A
DNA_gyraseB	øKp_19	PF00204.28	phiKp_19_00063	6e-16	DNA gyrase B
HATPase_c	øKp_19	PF02518.29	phiKp_19_00063	4.1e-15	Histidine kinase-, DNA gyrase B-, and HSP90-like ATPase
Zn-ribbon_8	øKp_19	PF09723.13	phiKp_19_00064	7.6e-11	Zinc ribbon domain
Rv2179c-like	øKp_19	PF16473.8	phiKp_19_00075	6.1e-12	3'-5' exoribonuclease Rv2179c-like domain
AAA_30	øKp_19	PF13604.9	phiKp_19_00078	4.5e-26	AAA domain
AAA_19	øKp_19	PF13245.9	phiKp_19_00078	4.2e-21	AAA domain
SH3_14	øKp_19	PF18343.4	phiKp_19_00078	1.5e-19	Dda helicase SH3 domain
DnaB_C	øKp_19	PF03796.18	phiKp_19_00090	1.6e-16	DnaB-like helicase C terminal domain
Phage_head_chap	øKp_19	PF11113.11	phiKp_19_00091	2.3e-22	Head assembly gene product
DNA_pol_B	øKp_19	PF00136.24	phiKp_19_00093	8.5e-34	DNA polymerase family B
DNA_pol_B_exo1	øKp_19	PF03104.22	phiKp_19_00093	7.8e-17	DNA polymerase family B, exonuclease domain
Translat_reg	øKp_19	PF01818.20	phiKp_19_00096	6.1e-54	Bacteriophage translational regulator
Phage_clamp_A	øKp_19	PF16790.8	phiKp_19_00097	1.7e-31	Bacteriophage clamp loader A subunit
AAA	øKp_19	PF00004.32	phiKp_19_00098	1.5e-14	ATPase family associated with various cellular activities (AAA)
gp45-slide_C	øKp_19	PF09116.13	phiKp_19_00099	1.3e-22	gp45 sliding clamp, C terminal
DNA_PPF	øKp_19	PF02916.18	phiKp_19_00099	8e-11	DNA polymerase processivity factor
Phage_RpbA	øKp_19	PF10789.12	phiKp_19_00100	3.5e-12	Phage RNA polymerase binding, RpbA
gp32	øKp_19	PF08804.13	phiKp_19_00101	1.3e-49	gp32 DNA binding protein like
T4_Gp59_N	øKp_19	PF08993.13	phiKp_19_00102	1.6e-26	T4 gene Gp59 loader of gp41 DNA helicase
T4_Gp59_C	øKp_19	PF08994.13	phiKp_19_00102	6.5e-22	T4 gene Gp59 loader of gp41 DNA helicase C-term
Trans_coact	øKp_19	PF16805.8	phiKp_19_00103	5.3e-25	Phage late-transcription coactivator
Phage_DsbA	øKp_19	PF11126.11	phiKp_19_00104	2.8e-17	Transcriptional regulator DsbA
RNaseH_C	øKp_19	PF09293.13	phiKp_19_00105	1.6e-33	T4 RNase H, C terminal
5_3_exonuc_N	øKp_19	PF02739.19	phiKp_19_00105	4.6e-13	5'-3' exonuclease, N-terminal resolvase-like domain
DUF2654	øKp_19	PF10849.11	phiKp_19_00108	3.1e-25	Protein of unknown function (DUF2654)
AAA_23	øKp_19	PF13476.9	phiKp_19_00111	1.7e-12	AAA domain
SMC_N	øKp_19	PF02463.22	phiKp_19_00111	3.1e-12	RecF/RecN/SMC N terminal domain
DHFR_1	øKp_19	PF00186.22	phiKp_19_00118	6.1e-18	Dihydrofolate reductase
Thymidylat_synt	øKp_19	PF00303.22	phiKp_19_00119	1.3e-95	Thymidylate synthase
Ribonuc_red_lgC	øKp_19	PF02867.18	phiKp_19_00120	9.6e-112	Ribonucleotide reductase, barrel domain
ATP-cone	øKp_19	PF03477.19	phiKp_19_00120	1.4e-16	ATP cone domain
Ribonuc_red_lgN	øKp_19	PF00317.24	phiKp_19_00120	6.5e-13	Ribonucleotide reductase, all-alpha domain
Ribonuc_red_sm	øKp_19	PF00268.24	phiKp_19_00121	9.6e-39	Ribonucleotide reductase, small chain
DUF4326	øKp_19	PF14216.9	phiKp_19_00122	6.9e-17	Domain of unknown function (DUF4326)
RNA_lig_T4_1	øKp_19	PF09511.13	phiKp_19_00124	2.9e-23	RNA ligase
AAA_33	øKp_19	PF13671.9	phiKp_19_00128	2.6e-21	AAA domain
dCMP_cyt_deam_1	øKp_19	PF00383.26	phiKp_19_00132	1.8e-16	Cytidine and deoxycytidylate deaminase zinc-binding region
MafB19-deam	øKp_19	PF14437.9	phiKp_19_00132	4.8e-11	MafB19-like deaminase
Gly_radical	øKp_19	PF01228.24	phiKp_19_00139	1.2e-20	Glycine radical
Phage_30_3	øKp_19	PF08010.14	phiKp_19_00145	7e-56	Bacteriophage protein GP30.3
DNA_ligase_A_M	øKp_19	PF01068.24	phiKp_19_00149	2e-15	ATP dependent DNA ligase domain
Phage-tail_1	øKp_19	PF09097.13	phiKp_19_00157	1.3e-19	Baseplate structural protein, domain 1
T4_tail_cap	øKp_19	PF11091.11	phiKp_19_00160	1.1e-63	Tail-tube assembly protein
T4_baseplate	øKp_19	PF12322.11	phiKp_19_00162	1.2e-38	T4 bacteriophage base plate protein
T4_baseplate	øKp_19	PF12322.11	phiKp_19_00163	4e-31	T4 bacteriophage base plate protein
GPW_gp25	øKp_19	PF04965.17	phiKp_19_00164	2.9e-16	Baseplate wedge protein gp25
DNA_methylase	øKp_19	PF00145.20	phiKp_19_00179	2.6e-92	C-5 cytosine-specific DNA methylase
RlaP	øKp_19	PF10127.12	phiKp_19_00182	5.4e-16	RNA repair pathway DNA polymerase beta family
NUDIX	øKp_19	PF00293.31	phiKp_19_00188	2.2e-12	NUDIX domain
Band_7	øKp_19	PF01145.28	phiKp_19_00189	2.9e-16	SPFH domain / Band 7 family
DUF5856	øKp_19	PF19174.3	phiKp_19_00190	8e-29	Family of unknown function (DUF5856)
TK	øKp_19	PF00265.21	phiKp_19_00193	1.2e-50	Thymidine kinase
DUF5484	øKp_19	PF17583.5	phiKp_19_00201	6.4e-15	Family of unknown function (DUF5484)
PhoH	øKp_19	PF02562.19	phiKp_19_00205	1e-36	PhoH-like protein
PIN_4	øKp_19	PF13638.9	phiKp_19_00205	1.6e-15	PIN domain
DUF5417	øKp_19	PF17438.5	phiKp_19_00223	5.5e-46	Family of unknown function (DUF5417)
DUF262	øKp_19	PF03235.17	phiKp_19_00230	8.5e-17	Protein of unknown function DUF262
NUDIX	øKp_19	PF00293.31	phiKp_19_00234	6.5e-15	NUDIX domain
Tn7_TnsA-like_N	øKp_19	PF08722.14	phiKp_19_00247	4.8e-24	TnsA-like endonuclease N terminal
Phage_gp53	øKp_19	PF11246.11	phiKp_19_00248	1.7e-37	Base plate wedge protein 53
Gp5_OB	øKp_19	PF06714.14	phiKp_19_00249	1.7e-58	Gp5 N-terminal OB domain
Phage_lysozyme	øKp_19	PF00959.22	phiKp_19_00249	6.4e-18	Phage lysozyme
Phage-Gp8	øKp_19	PF09215.13	phiKp_19_00254	3.8e-137	Bacteriophage T4, Gp8
T4_gp9_10	øKp_19	PF07880.14	phiKp_19_00255	1.8e-50	Bacteriophage T4 gp9/10-like protein
T4_gp9_10	øKp_19	PF07880.14	phiKp_19_00256	3.2e-49	Bacteriophage T4 gp9/10-like protein
Collar	øKp_19	PF07484.15	phiKp_19_00258	2e-12	Phage Tail Collar Domain
Fibritin_C	øKp_19	PF07921.15	phiKp_19_00259	3.2e-13	Fibritin C-terminal region
T4_neck-protein	øKp_19	PF11649.11	phiKp_19_00261	1.5e-84	Virus neck protein
T4-gp15_tss	øKp_19	PF16724.8	phiKp_19_00262	8e-94	T4-like virus Myoviridae tail sheath stabiliser
DNA_Packaging	øKp_19	PF11053.11	phiKp_19_00263	6.7e-51	Terminase DNA packaging enzyme
Terminase_6N	øKp_19	PF03237.18	phiKp_19_00264	3.1e-37	Terminase large subunit, T4likevirus-type, N-terminal
Terminase_6C	øKp_19	PF17289.5	phiKp_19_00264	4.1e-33	Terminase RNaseH-like domain
Phage_sheath_1	øKp_19	PF04984.17	phiKp_19_00265	3.3e-35	Phage tail sheath protein subtilisin-like domain
Phage_sheath_1C	øKp_19	PF17482.5	phiKp_19_00265	1e-18	Phage tail sheath C-terminal domain
Phage_sheath_1N	øKp_19	PF17481.5	phiKp_19_00265	3.3e-17	Phage tail sheath protein beta-sandwich domain
Portal_Gp20	øKp_19	PF07230.14	phiKp_19_00267	7.1e-166	Bacteriophage T4-like portal protein (Gp20)
Peptidase_S77	øKp_19	PF03420.16	phiKp_19_00270	8.6e-76	Prohead core protein serine protease
Gp23	øKp_19	PF07068.14	phiKp_19_00272	3.1e-252	Major capsid protein Gp23
Gp23	øKp_19	PF07068.14	phiKp_19_00274	6.4e-18	Major capsid protein Gp23
Phage_sheath_1	øKp_20	PF04984.17	phiKp_20_00001	3.3e-35	Phage tail sheath protein subtilisin-like domain
Phage_sheath_1C	øKp_20	PF17482.5	phiKp_20_00001	1e-18	Phage tail sheath C-terminal domain
Phage_sheath_1N	øKp_20	PF17481.5	phiKp_20_00001	3.3e-17	Phage tail sheath protein beta-sandwich domain
Terminase_6N	øKp_20	PF03237.18	phiKp_20_00002	3.1e-37	Terminase large subunit, T4likevirus-type, N-terminal
Terminase_6C	øKp_20	PF17289.5	phiKp_20_00002	4.1e-33	Terminase RNaseH-like domain
DNA_Packaging	øKp_20	PF11053.11	phiKp_20_00003	6.7e-51	Terminase DNA packaging enzyme
T4-gp15_tss	øKp_20	PF16724.8	phiKp_20_00004	8e-94	T4-like virus Myoviridae tail sheath stabiliser
T4_neck-protein	øKp_20	PF11649.11	phiKp_20_00005	1.5e-84	Virus neck protein
Fibritin_C	øKp_20	PF07921.15	phiKp_20_00007	3.2e-13	Fibritin C-terminal region
Collar	øKp_20	PF07484.15	phiKp_20_00008	2e-12	Phage Tail Collar Domain
T4_gp9_10	øKp_20	PF07880.14	phiKp_20_00010	3.2e-49	Bacteriophage T4 gp9/10-like protein
T4_gp9_10	øKp_20	PF07880.14	phiKp_20_00011	1.8e-50	Bacteriophage T4 gp9/10-like protein
Phage-Gp8	øKp_20	PF09215.13	phiKp_20_00012	3.8e-137	Bacteriophage T4, Gp8
Gp5_OB	øKp_20	PF06714.14	phiKp_20_00017	1.7e-58	Gp5 N-terminal OB domain
Phage_lysozyme	øKp_20	PF00959.22	phiKp_20_00017	6.4e-18	Phage lysozyme
Phage_gp53	øKp_20	PF11246.11	phiKp_20_00018	1.7e-37	Base plate wedge protein 53
Tn7_TnsA-like_N	øKp_20	PF08722.14	phiKp_20_00019	4.8e-24	TnsA-like endonuclease N terminal
NUDIX	øKp_20	PF00293.31	phiKp_20_00033	6.5e-15	NUDIX domain
DUF262	øKp_20	PF03235.17	phiKp_20_00037	8.5e-17	Protein of unknown function DUF262
DUF5417	øKp_20	PF17438.5	phiKp_20_00044	5.5e-46	Family of unknown function (DUF5417)
PhoH	øKp_20	PF02562.19	phiKp_20_00062	1e-36	PhoH-like protein
PIN_4	øKp_20	PF13638.9	phiKp_20_00062	1.6e-15	PIN domain
DUF5484	øKp_20	PF17583.5	phiKp_20_00066	6.4e-15	Family of unknown function (DUF5484)
TK	øKp_20	PF00265.21	phiKp_20_00073	1.2e-50	Thymidine kinase
DUF5856	øKp_20	PF19174.3	phiKp_20_00076	8e-29	Family of unknown function (DUF5856)
Band_7	øKp_20	PF01145.28	phiKp_20_00077	2.9e-16	SPFH domain / Band 7 family
NUDIX	øKp_20	PF00293.31	phiKp_20_00078	2.2e-12	NUDIX domain
RlaP	øKp_20	PF10127.12	phiKp_20_00084	5.4e-16	RNA repair pathway DNA polymerase beta family
DNA_methylase	øKp_20	PF00145.20	phiKp_20_00087	2.6e-92	C-5 cytosine-specific DNA methylase
GPW_gp25	øKp_20	PF04965.17	phiKp_20_00103	2.9e-16	Baseplate wedge protein gp25
T4_baseplate	øKp_20	PF12322.11	phiKp_20_00104	4e-31	T4 bacteriophage base plate protein
T4_baseplate	øKp_20	PF12322.11	phiKp_20_00105	1.2e-38	T4 bacteriophage base plate protein
T4_tail_cap	øKp_20	PF11091.11	phiKp_20_00107	1.1e-63	Tail-tube assembly protein
Phage-tail_1	øKp_20	PF09097.13	phiKp_20_00110	1.3e-19	Baseplate structural protein, domain 1
DNA_ligase_A_M	øKp_20	PF01068.24	phiKp_20_00118	2e-15	ATP dependent DNA ligase domain
Phage_30_3	øKp_20	PF08010.14	phiKp_20_00122	7e-56	Bacteriophage protein GP30.3
Gly_radical	øKp_20	PF01228.24	phiKp_20_00128	1.2e-20	Glycine radical
dCMP_cyt_deam_1	øKp_20	PF00383.26	phiKp_20_00135	1.8e-16	Cytidine and deoxycytidylate deaminase zinc-binding region
MafB19-deam	øKp_20	PF14437.9	phiKp_20_00135	4.8e-11	MafB19-like deaminase
AAA_33	øKp_20	PF13671.9	phiKp_20_00139	2.6e-21	AAA domain
RNA_lig_T4_1	øKp_20	PF09511.13	phiKp_20_00143	2.9e-23	RNA ligase
DUF4326	øKp_20	PF14216.9	phiKp_20_00145	6.9e-17	Domain of unknown function (DUF4326)
Ribonuc_red_sm	øKp_20	PF00268.24	phiKp_20_00146	9.6e-39	Ribonucleotide reductase, small chain
Ribonuc_red_lgC	øKp_20	PF02867.18	phiKp_20_00147	9.6e-112	Ribonucleotide reductase, barrel domain
ATP-cone	øKp_20	PF03477.19	phiKp_20_00147	1.4e-16	ATP cone domain
Ribonuc_red_lgN	øKp_20	PF00317.24	phiKp_20_00147	6.5e-13	Ribonucleotide reductase, all-alpha domain
Thymidylat_synt	øKp_20	PF00303.22	phiKp_20_00148	1.3e-95	Thymidylate synthase
DHFR_1	øKp_20	PF00186.22	phiKp_20_00149	6.1e-18	Dihydrofolate reductase
AAA_23	øKp_20	PF13476.9	phiKp_20_00156	1.7e-12	AAA domain
SMC_N	øKp_20	PF02463.22	phiKp_20_00156	3.1e-12	RecF/RecN/SMC N terminal domain
DUF2654	øKp_20	PF10849.11	phiKp_20_00159	3.1e-25	Protein of unknown function (DUF2654)
RNaseH_C	øKp_20	PF09293.13	phiKp_20_00162	1.6e-33	T4 RNase H, C terminal
5_3_exonuc_N	øKp_20	PF02739.19	phiKp_20_00162	4.6e-13	5'-3' exonuclease, N-terminal resolvase-like domain
Phage_DsbA	øKp_20	PF11126.11	phiKp_20_00163	2.8e-17	Transcriptional regulator DsbA
Trans_coact	øKp_20	PF16805.8	phiKp_20_00164	5.3e-25	Phage late-transcription coactivator
T4_Gp59_N	øKp_20	PF08993.13	phiKp_20_00165	1.6e-26	T4 gene Gp59 loader of gp41 DNA helicase
T4_Gp59_C	øKp_20	PF08994.13	phiKp_20_00165	6.5e-22	T4 gene Gp59 loader of gp41 DNA helicase C-term
gp32	øKp_20	PF08804.13	phiKp_20_00166	1.3e-49	gp32 DNA binding protein like
Phage_RpbA	øKp_20	PF10789.12	phiKp_20_00167	3.5e-12	Phage RNA polymerase binding, RpbA
gp45-slide_C	øKp_20	PF09116.13	phiKp_20_00168	1.3e-22	gp45 sliding clamp, C terminal
DNA_PPF	øKp_20	PF02916.18	phiKp_20_00168	8e-11	DNA polymerase processivity factor
AAA	øKp_20	PF00004.32	phiKp_20_00169	1.5e-14	ATPase family associated with various cellular activities (AAA)
Phage_clamp_A	øKp_20	PF16790.8	phiKp_20_00170	1.7e-31	Bacteriophage clamp loader A subunit
Translat_reg	øKp_20	PF01818.20	phiKp_20_00171	6.1e-54	Bacteriophage translational regulator
DNA_pol_B	øKp_20	PF00136.24	phiKp_20_00174	8.5e-34	DNA polymerase family B
DNA_pol_B_exo1	øKp_20	PF03104.22	phiKp_20_00174	7.8e-17	DNA polymerase family B, exonuclease domain
Phage_head_chap	øKp_20	PF11113.11	phiKp_20_00176	2.3e-22	Head assembly gene product
DnaB_C	øKp_20	PF03796.18	phiKp_20_00177	1.6e-16	DnaB-like helicase C terminal domain
AAA_30	øKp_20	PF13604.9	phiKp_20_00189	4.5e-26	AAA domain
AAA_19	øKp_20	PF13245.9	phiKp_20_00189	4.2e-21	AAA domain
SH3_14	øKp_20	PF18343.4	phiKp_20_00189	1.5e-19	Dda helicase SH3 domain
Rv2179c-like	øKp_20	PF16473.8	phiKp_20_00192	6.1e-12	3'-5' exoribonuclease Rv2179c-like domain
Zn-ribbon_8	øKp_20	PF09723.13	phiKp_20_00203	7.6e-11	Zinc ribbon domain
DNA_gyraseB	øKp_20	PF00204.28	phiKp_20_00204	6e-16	DNA gyrase B
HATPase_c	øKp_20	PF02518.29	phiKp_20_00204	4.1e-15	Histidine kinase-, DNA gyrase B-, and HSP90-like ATPase
DNA_topoisoIV	øKp_20	PF00521.23	phiKp_20_00205	9.1e-82	DNA gyrase/topoisomerase IV, subunit A
Phage_holin_T	øKp_20	PF11031.11	phiKp_20_00220	5.7e-46	Bacteriophage T holin
GP38	øKp_20	PF05268.14	phiKp_20_00221	6.9e-16	Phage tail fibre adhesin Gp38
Peptidase_S74	øKp_20	PF13884.9	phiKp_20_00222	3.8e-14	Chaperone of endosialidase
Phage_T4_gp36	øKp_20	PF03903.16	phiKp_20_00223	1.7e-22	Phage T4 tail fibre
Fer4_12	øKp_20	PF13353.9	phiKp_20_00230	3.2e-46	4Fe-4S single cluster domain
Fer4_14	øKp_20	PF13394.9	phiKp_20_00230	3.9e-28	4Fe-4S single cluster domain
NRDD	øKp_20	PF13597.9	phiKp_20_00237	4.6e-177	Anaerobic ribonucleoside-triphosphate reductase
Gly_radical	øKp_20	PF01228.24	phiKp_20_00237	2.5e-21	Glycine radical
ATP-cone	øKp_20	PF03477.19	phiKp_20_00237	3.1e-18	ATP cone domain
Endonuclease_7	øKp_20	PF02945.18	phiKp_20_00239	4.5e-18	Recombination endonuclease VII
Endonuc-dimeris	øKp_20	PF09124.13	phiKp_20_00239	6.8e-15	T4 recombination endonuclease VII, dimerisation
MethyltransfD12	øKp_20	PF02086.18	phiKp_20_00241	7.4e-33	D12 class N6 adenine-specific DNA methyltransferase
NAPRTase	øKp_20	PF04095.19	phiKp_20_00243	3.1e-58	Nicotinate phosphoribosyltransferase (NAPRTase) family
NAMPT_N	øKp_20	PF18127.4	phiKp_20_00243	9.4e-23	Nicotinamide phosphoribosyltransferase, N-terminal domain
RNA_ligase	øKp_20	PF09414.13	phiKp_20_00248	2.1e-21	RNA ligase
T4_Rnl2_C	øKp_20	PF18043.4	phiKp_20_00248	8.6e-15	T4 RNA ligase 2 C-terminal
HAD_SAK_2	øKp_20	PF18143.4	phiKp_20_00260	8.7e-30	HAD domain in Swiss Army Knife RNA repair proteins
ResIII	øKp_20	PF04851.18	phiKp_20_00263	9.2e-13	Type III restriction enzyme, res subunit
UvsW-1	øKp_20	PF11637.11	phiKp_20_00264	4.9e-18	UvsW.1 domain
UvsY	øKp_20	PF11056.11	phiKp_20_00266	4.7e-38	Recombination, repair and ssDNA binding protein UvsY
Gp23	øKp_20	PF07068.14	phiKp_20_00267	6.4e-18	Major capsid protein Gp23
Gp23	øKp_20	PF07068.14	phiKp_20_00269	3.1e-252	Major capsid protein Gp23
Peptidase_S77	øKp_20	PF03420.16	phiKp_20_00271	8.6e-76	Prohead core protein serine protease
Portal_Gp20	øKp_20	PF07230.14	phiKp_20_00274	7.1e-166	Bacteriophage T4-like portal protein (Gp20)
DUF4183	øKp_21	PF13799.9	phiKp_21_00007	5.6e-14	Domain of unknown function (DUF4183)
RlaP	øKp_21	PF10127.12	phiKp_21_00016	1e-18	RNA repair pathway DNA polymerase beta family
DUF5856	øKp_21	PF19174.3	phiKp_21_00025	6.6e-28	Family of unknown function (DUF5856)
TK	øKp_21	PF00265.21	phiKp_21_00031	6.8e-49	Thymidine kinase
PolyA_pol	øKp_21	PF01743.23	phiKp_21_00041	1.7e-17	Poly A polymerase head domain
NUDIX	øKp_21	PF00293.31	phiKp_21_00042	4.1e-14	NUDIX domain
Glutaredoxin	øKp_21	PF00462.27	phiKp_21_00043	9.1e-13	Glutaredoxin
Phage_sheath_1C	øKp_21	PF17482.5	phiKp_21_00051	1.8e-16	Phage tail sheath C-terminal domain
Tn7_TnsA-like_N	øKp_21	PF08722.14	phiKp_21_00056	1.4e-22	TnsA-like endonuclease N terminal
DUF2201_N	øKp_21	PF13203.9	phiKp_21_00065	2.6e-40	Putative metallopeptidase domain
DUF2201	øKp_21	PF09967.12	phiKp_21_00065	1.7e-21	VWA-like domain (DUF2201)
Thymidylat_synt	øKp_21	PF00303.22	phiKp_21_00070	2.1e-87	Thymidylate synthase
NUDIX	øKp_21	PF00293.31	phiKp_21_00077	1.7e-14	NUDIX domain
AAA_2	øKp_21	PF07724.17	phiKp_21_00080	7e-40	AAA domain (Cdc48 subfamily)
AAA	øKp_21	PF00004.32	phiKp_21_00080	1.9e-27	ATPase family associated with various cellular activities (AAA)
AAA_lid_9	øKp_21	PF17871.4	phiKp_21_00080	6.1e-22	AAA lid domain
ClpB_D2-small	øKp_21	PF10431.12	phiKp_21_00080	7.3e-19	C-terminal, D2-small domain, of ClpB protein
AAA_5	øKp_21	PF07728.17	phiKp_21_00080	8.7e-17	AAA domain (dynein-related subfamily)
AAA_16	øKp_21	PF13191.9	phiKp_21_00080	5.9e-11	AAA ATPase domain
DNA_methylase	øKp_21	PF00145.20	phiKp_21_00115	7.3e-32	C-5 cytosine-specific DNA methylase
PTH2	øKp_21	PF01981.19	phiKp_21_00121	2e-15	Peptidyl-tRNA hydrolase PTH2
TelA	øKp_21	PF05816.14	phiKp_21_00137	9.5e-32	Toxic anion resistance protein (TelA)
DNA_topoisoIV	øKp_21	PF00521.23	phiKp_21_00150	1.1e-64	DNA gyrase/topoisomerase IV, subunit A
DNA_gyraseB	øKp_21	PF00204.28	phiKp_21_00152	1.8e-18	DNA gyrase B
KTSC	øKp_21	PF13619.9	phiKp_21_00154	1.2e-12	KTSC domain
IF3_N	øKp_21	PF05198.19	phiKp_21_00156	2.3e-15	Translation initiation factor IF-3, N-terminal domain
IF3_C	øKp_21	PF00707.25	phiKp_21_00156	1.3e-11	Translation initiation factor IF-3, C-terminal domain
AAA_30	øKp_21	PF13604.9	phiKp_21_00159	3e-19	AAA domain
AAA_19	øKp_21	PF13245.9	phiKp_21_00159	8.7e-18	AAA domain
DHFR_1	øKp_21	PF00186.22	phiKp_21_00161	4e-33	Dihydrofolate reductase
PRA-PH	øKp_21	PF01503.20	phiKp_21_00165	4.6e-11	Phosphoribosyl-ATP pyrophosphohydrolase
Ribonuc_red_sm	øKp_21	PF00268.24	phiKp_21_00171	2.9e-23	Ribonucleotide reductase, small chain
Ribonuc_red_lgC	øKp_21	PF02867.18	phiKp_21_00174	2e-92	Ribonucleotide reductase, barrel domain
ATP-cone	øKp_21	PF03477.19	phiKp_21_00174	2.1e-14	ATP cone domain
Ribonuc_red_lgN	øKp_21	PF00317.24	phiKp_21_00174	5.6e-12	Ribonucleotide reductase, all-alpha domain
DnaB_C	øKp_21	PF03796.18	phiKp_21_00188	3.5e-17	DnaB-like helicase C terminal domain
ResIII	øKp_21	PF04851.18	phiKp_21_00198	4.2e-13	Type III restriction enzyme, res subunit
RNase_T	øKp_21	PF00929.27	phiKp_21_00199	7.8e-11	Exonuclease
RecA	øKp_21	PF00154.24	phiKp_21_00202	1.1e-15	recA bacterial DNA recombination protein
5_3_exonuc_N	øKp_21	PF02739.19	phiKp_21_00208	4e-18	5'-3' exonuclease, N-terminal resolvase-like domain
CLP_protease	øKp_21	PF00574.26	phiKp_21_00285	5.9e-23	Clp protease
DUF1190	øKp_21	PF06693.14	phiKp_21_00286	1.5e-24	Protein of unknown function (DUF1190)
Pyr_excise	øKp_21	PF03013.17	phiKp_21_00309	2e-17	Pyrimidine dimer DNA glycosylase
Endonuclease_NS	øKp_21	PF01223.26	phiKp_21_00310	4.4e-34	DNA/RNA non-specific endonuclease
Dam	øKp_21	PF05869.14	phiKp_21_00327	5.4e-28	DNA N-6-adenine-methyltransferase (Dam)
RNA_lig_T4_1	øKp_21	PF09511.13	phiKp_21_00344	6.2e-16	RNA ligase
AAA_33	øKp_21	PF13671.9	phiKp_21_00349	1.4e-11	AAA domain
DNA_ligase_A_M	øKp_21	PF01068.24	phiKp_21_00364	5.5e-15	ATP dependent DNA ligase domain
CLP_protease	øKp_21	PF00574.26	phiKp_21_00367	7.2e-39	Clp protease
dCMP_cyt_deam_1	øKp_21	PF00383.26	phiKp_21_00374	6.5e-25	Cytidine and deoxycytidylate deaminase zinc-binding region
MafB19-deam	øKp_21	PF14437.9	phiKp_21_00374	8.3e-16	MafB19-like deaminase
Big_2	øKp_21	PF02368.21	phiKp_21_00375	3.6e-17	Bacterial Ig-like domain (group 2)
NUDIX	øKp_21	PF00293.31	phiKp_21_00377	1.8e-12	NUDIX domain
NAPRTase	øKp_21	PF04095.19	phiKp_21_00378	4.2e-36	Nicotinate phosphoribosyltransferase (NAPRTase) family
NAMPT_N	øKp_21	PF18127.4	phiKp_21_00378	7.1e-17	Nicotinamide phosphoribosyltransferase, N-terminal domain
cREC_REC	øKp_21	PF20274.1	phiKp_21_00383	1.6e-28	Cyclic-phosphate processing Receiver domain
PhoH	øKp_21	PF02562.19	phiKp_21_00386	8.2e-43	PhoH-like protein
PIN_4	øKp_21	PF13638.9	phiKp_21_00386	7.6e-22	PIN domain
NRDD	øKp_21	PF13597.9	phiKp_21_00400	7.4e-167	Anaerobic ribonucleoside-triphosphate reductase
Gly_radical	øKp_21	PF01228.24	phiKp_21_00400	4.9e-22	Glycine radical
Fer4_12	øKp_21	PF13353.9	phiKp_21_00402	1.9e-45	4Fe-4S single cluster domain
Fer4_14	øKp_21	PF13394.9	phiKp_21_00402	4.8e-27	4Fe-4S single cluster domain
Phage_lysozyme	øKp_21	PF00959.22	phiKp_21_00411	1.2e-11	Phage lysozyme
AAA_23	øKp_21	PF13476.9	phiKp_21_00418	1.4e-12	AAA domain
Portal_Gp20	øKp_21	PF07230.14	phiKp_21_00423	1.3e-127	Bacteriophage T4-like portal protein (Gp20)
Peptidase_S77	øKp_21	PF03420.16	phiKp_21_00426	1e-24	Prohead core protein serine protease
Gp23	øKp_21	PF07068.14	phiKp_21_00428	2.8e-45	Major capsid protein Gp23
DNA_pol_B_exo1	øKp_21	PF03104.22	phiKp_21_00530	3.6e-21	DNA polymerase family B, exonuclease domain
DNA_pol_B	øKp_21	PF00136.24	phiKp_21_00530	4.1e-15	DNA polymerase family B
Cpn10	øKp_21	PF00166.24	phiKp_21_00536	1.1e-15	Chaperonin 10 Kd subunit
DUF5484	øKp_22	PF17583.5	phiKp_22_00002	6.4e-17	Family of unknown function (DUF5484)
DUF4031	øKp_22	PF13223.9	phiKp_22_00008	3.4e-23	Protein of unknown function (DUF4031)
Endonuc-dimeris	øKp_22	PF09124.13	phiKp_22_00024	1.2e-21	T4 recombination endonuclease VII, dimerisation
Endonuclease_7	øKp_22	PF02945.18	phiKp_22_00024	1.2e-20	Recombination endonuclease VII
NRDD	øKp_22	PF13597.9	phiKp_22_00025	1.5e-169	Anaerobic ribonucleoside-triphosphate reductase
Gly_radical	øKp_22	PF01228.24	phiKp_22_00025	1.1e-19	Glycine radical
Fer4_12	øKp_22	PF13353.9	phiKp_22_00027	2.5e-46	4Fe-4S single cluster domain
Fer4_14	øKp_22	PF13394.9	phiKp_22_00027	3.3e-26	4Fe-4S single cluster domain
DUF5491	øKp_22	PF17595.5	phiKp_22_00041	1.3e-24	Family of unknown function (DUF5491)
DUF2654	øKp_22	PF10849.11	phiKp_22_00042	5.1e-25	Protein of unknown function (DUF2654)
AGT	øKp_22	PF11440.11	phiKp_22_00045	1.6e-164	DNA alpha-glucosyltransferase
AAA_23	øKp_22	PF13476.9	phiKp_22_00047	3e-15	AAA domain
SMC_N	øKp_22	PF02463.22	phiKp_22_00047	2.9e-12	RecF/RecN/SMC N terminal domain
Gp45_2	øKp_22	PF17470.5	phiKp_22_00048	1.8e-19	Phage gene product 45.2
Phage_RpbA	øKp_22	PF10789.12	phiKp_22_00049	9.8e-40	Phage RNA polymerase binding, RpbA
gp45-slide_C	øKp_22	PF09116.13	phiKp_22_00050	2.8e-41	gp45 sliding clamp, C terminal
DNA_PPF	øKp_22	PF02916.18	phiKp_22_00050	4.3e-25	DNA polymerase processivity factor
AAA	øKp_22	PF00004.32	phiKp_22_00051	3e-16	ATPase family associated with various cellular activities (AAA)
Phage_clamp_A	øKp_22	PF16790.8	phiKp_22_00052	1.6e-46	Bacteriophage clamp loader A subunit
Translat_reg	øKp_22	PF01818.20	phiKp_22_00053	3e-57	Bacteriophage translational regulator
DNA_pol_B	øKp_22	PF00136.24	phiKp_22_00054	1.5e-28	DNA polymerase family B
DNA_pol_B_exo1	øKp_22	PF03104.22	phiKp_22_00054	9.7e-17	DNA polymerase family B, exonuclease domain
Imm_superinfect	øKp_22	PF14373.9	phiKp_22_00056	5.9e-19	Superinfection immunity protein
Thymidylat_synt	øKp_22	PF00303.22	phiKp_22_00057	3.5e-17	Thymidylate synthase
Phage_head_chap	øKp_22	PF11113.11	phiKp_22_00061	1.7e-22	Head assembly gene product
DnaB_C	øKp_22	PF03796.18	phiKp_22_00062	3.7e-16	DnaB-like helicase C terminal domain
Soc	øKp_22	PF16855.8	phiKp_22_00071	3.7e-20	Small outer capsid protein
SH3_14	øKp_22	PF18343.4	phiKp_22_00077	5.6e-50	Dda helicase SH3 domain
AAA_30	øKp_22	PF13604.9	phiKp_22_00077	3.6e-25	AAA domain
AAA_19	øKp_22	PF13245.9	phiKp_22_00077	1.3e-20	AAA domain
PIF1	øKp_22	PF05970.17	phiKp_22_00077	1.3e-14	PIF1-like helicase
Rv2179c-like	øKp_22	PF16473.8	phiKp_22_00079	7.6e-16	3'-5' exoribonuclease Rv2179c-like domain
DNA_gyraseB	øKp_22	PF00204.28	phiKp_22_00089	8e-16	DNA gyrase B
Phage_T4_Ndd	øKp_22	PF06591.14	phiKp_22_00099	7.6e-59	T4-like phage nuclear disruption protein (Ndd)
DNA_topoisoIV	øKp_22	PF00521.23	phiKp_22_00102	4.2e-82	DNA gyrase/topoisomerase IV, subunit A
MotA_activ	øKp_22	PF09114.13	phiKp_22_00104	6.8e-44	Transcription factor MotA, activation domain
MotCF	øKp_22	PF09158.13	phiKp_22_00104	7.4e-38	Bacteriophage T4 MotA, C-terminal
AsiA	øKp_22	PF09010.13	phiKp_22_00113	2.3e-27	Anti-Sigma Factor A
Phage_holin_T	øKp_22	PF11031.11	phiKp_22_00114	8.9e-62	Bacteriophage T holin
Peptidase_S74	øKp_22	PF13884.9	phiKp_22_00116	3.7e-13	Chaperone of endosialidase
Phage_T4_gp36	øKp_22	PF03903.16	phiKp_22_00117	9.7e-17	Phage T4 tail fibre
RNaseH_C	øKp_22	PF09293.13	phiKp_22_00120	3.4e-50	T4 RNase H, C terminal
5_3_exonuc_N	øKp_22	PF02739.19	phiKp_22_00120	1.6e-14	5'-3' exonuclease, N-terminal resolvase-like domain
Phage_DsbA	øKp_22	PF11126.11	phiKp_22_00121	6.9e-24	Transcriptional regulator DsbA
Trans_coact	øKp_22	PF16805.8	phiKp_22_00122	8.9e-27	Phage late-transcription coactivator
T4_Gp59_N	øKp_22	PF08993.13	phiKp_22_00123	7.7e-47	T4 gene Gp59 loader of gp41 DNA helicase
T4_Gp59_C	øKp_22	PF08994.13	phiKp_22_00123	1.6e-40	T4 gene Gp59 loader of gp41 DNA helicase C-term
gp32	øKp_22	PF08804.13	phiKp_22_00124	8.6e-53	gp32 DNA binding protein like
DUF5417	øKp_22	PF17438.5	phiKp_22_00128	5.5e-50	Family of unknown function (DUF5417)
DHFR_1	øKp_22	PF00186.22	phiKp_22_00132	1.2e-19	Dihydrofolate reductase
Thymidylat_synt	øKp_22	PF00303.22	phiKp_22_00134	1.2e-97	Thymidylate synthase
DUF4326	øKp_22	PF14216.9	phiKp_22_00136	5.3e-17	Domain of unknown function (DUF4326)
Ribonuc_red_lgC	øKp_22	PF02867.18	phiKp_22_00137	4.6e-114	Ribonucleotide reductase, barrel domain
ATP-cone	øKp_22	PF03477.19	phiKp_22_00137	7.7e-17	ATP cone domain
Ribonuc_red_lgN	øKp_22	PF00317.24	phiKp_22_00137	1.9e-12	Ribonucleotide reductase, all-alpha domain
Ribonuc_red_sm	øKp_22	PF00268.24	phiKp_22_00138	3.8e-33	Ribonucleotide reductase, small chain
RNA_lig_T4_1	øKp_22	PF09511.13	phiKp_22_00140	6e-22	RNA ligase
ALC	øKp_22	PF17527.5	phiKp_22_00141	2.1e-52	Phage ALC protein
AAA_33	øKp_22	PF13671.9	phiKp_22_00145	8.1e-18	AAA domain
dCMP_cyt_deam_1	øKp_22	PF00383.26	phiKp_22_00149	1.5e-37	Cytidine and deoxycytidylate deaminase zinc-binding region
MafB19-deam	øKp_22	PF14437.9	phiKp_22_00149	1.9e-20	MafB19-like deaminase
WYL_2	øKp_22	PF10902.11	phiKp_22_00150	7.6e-16	WYL_2, Sm-like SH3 beta-barrel fold
Phage_30_8	øKp_22	PF06019.14	phiKp_22_00154	1.4e-56	Phage GP30.8 protein
Phage_T4_Gp30_7	øKp_22	PF06919.14	phiKp_22_00156	3.2e-35	Phage Gp30.7 protein
DUF3045	øKp_22	PF11243.11	phiKp_22_00162	3e-14	Protein of unknown function (DUF3045)
DNA_ligase_A_M	øKp_22	PF01068.24	phiKp_22_00163	1.4e-30	ATP dependent DNA ligase domain
ADPrib_exo_Tox	øKp_22	PF03496.17	phiKp_22_00165	1.4e-26	ADP-ribosyltransferase exoenzyme
T4_tail_cap	øKp_22	PF11091.11	phiKp_22_00168	2.9e-140	Tail-tube assembly protein
Phage_hub_GP28	øKp_22	PF11110.11	phiKp_22_00170	7.4e-52	Baseplate hub distal subunit
Phage-tail_1	øKp_22	PF09097.13	phiKp_22_00171	1.3e-86	Baseplate structural protein, domain 1
Phage-tail_2	øKp_22	PF09096.13	phiKp_22_00171	7.6e-74	Baseplate structural protein, domain 2
T4_baseplate	øKp_22	PF12322.11	phiKp_22_00172	7.1e-51	T4 bacteriophage base plate protein
T4_baseplate	øKp_22	PF12322.11	phiKp_22_00173	1.9e-61	T4 bacteriophage base plate protein
GPW_gp25	øKp_22	PF04965.17	phiKp_22_00174	1.8e-15	Baseplate wedge protein gp25
UvsY	øKp_22	PF11056.11	phiKp_22_00175	4.9e-49	Recombination, repair and ssDNA binding protein UvsY
DUF2685	øKp_22	PF10886.11	phiKp_22_00176	7.8e-26	Protein of unknown function (DUF2685)
UvsW-1	øKp_22	PF11637.11	phiKp_22_00177	1.3e-19	UvsW.1 domain
DUF2774	øKp_22	PF11242.11	phiKp_22_00181	3.3e-30	Protein of unknown function (DUF2774)
RNA_ligase	øKp_22	PF09414.13	phiKp_22_00184	8.9e-25	RNA ligase
T4_Rnl2_C	øKp_22	PF18043.4	phiKp_22_00184	5.5e-18	T4 RNA ligase 2 C-terminal
Gp23	øKp_22	PF07068.14	phiKp_22_00186	3.1e-17	Major capsid protein Gp23
Gp23	øKp_22	PF07068.14	phiKp_22_00187	1.9e-280	Major capsid protein Gp23
Peptidase_S77	øKp_22	PF03420.16	phiKp_22_00189	1.1e-101	Prohead core protein serine protease
GP67	øKp_22	PF17634.5	phiKp_22_00191	2.2e-18	Gene product 67
Portal_Gp20	øKp_22	PF07230.14	phiKp_22_00192	1.3e-179	Bacteriophage T4-like portal protein (Gp20)
Phage_T4_gp19	øKp_22	PF06841.15	phiKp_22_00193	8.1e-11	T4-like virus tail tube protein gp19
Phage_sheath_1	øKp_22	PF04984.17	phiKp_22_00194	1.9e-42	Phage tail sheath protein subtilisin-like domain
Phage_sheath_1N	øKp_22	PF17481.5	phiKp_22_00194	1e-23	Phage tail sheath protein beta-sandwich domain
Phage_sheath_1C	øKp_22	PF17482.5	phiKp_22_00194	7.2e-19	Phage tail sheath C-terminal domain
Terminase_6N	øKp_22	PF03237.18	phiKp_22_00195	4.4e-44	Terminase large subunit, T4likevirus-type, N-terminal
Terminase_6C	øKp_22	PF17289.5	phiKp_22_00195	7.3e-39	Terminase RNaseH-like domain
DNA_Packaging	øKp_22	PF11053.11	phiKp_22_00196	1.2e-70	Terminase DNA packaging enzyme
T4-gp15_tss	øKp_22	PF16724.8	phiKp_22_00197	4.8e-98	T4-like virus Myoviridae tail sheath stabiliser
T4_neck-protein	øKp_22	PF11649.11	phiKp_22_00198	2.4e-103	Virus neck protein
Fibritin_C	øKp_22	PF07921.15	phiKp_22_00200	4.7e-14	Fibritin C-terminal region
GP11	øKp_22	PF08677.13	phiKp_22_00202	1.1e-19	GP11 baseplate wedge protein
T4_gp9_10	øKp_22	PF07880.14	phiKp_22_00203	2.8e-52	Bacteriophage T4 gp9/10-like protein
T4_gp9_10	øKp_22	PF07880.14	phiKp_22_00204	1e-34	Bacteriophage T4 gp9/10-like protein
Phage-Gp8	øKp_22	PF09215.13	phiKp_22_00205	6.5e-151	Bacteriophage T4, Gp8
Gp5_OB	øKp_22	PF06714.14	phiKp_22_00210	1.5e-51	Gp5 N-terminal OB domain
Phage_lysozyme	øKp_22	PF00959.22	phiKp_22_00210	1.4e-19	Phage lysozyme
Gp5_C	øKp_22	PF06715.15	phiKp_22_00210	1.5e-11	Gp5 C-terminal repeat (3 copies)
Phage_gp53	øKp_22	PF11246.11	phiKp_22_00211	3.8e-62	Base plate wedge protein 53
Tn7_TnsA-like_N	øKp_22	PF08722.14	phiKp_22_00214	5.9e-24	TnsA-like endonuclease N terminal
Phage_30_3	øKp_22	PF08010.14	phiKp_22_00244	4.4e-56	Bacteriophage protein GP30.3
NUDIX	øKp_22	PF00293.31	phiKp_22_00258	5.2e-17	NUDIX domain
Phage_lysozyme	øKp_22	PF00959.22	phiKp_22_00260	1.1e-14	Phage lysozyme
Gly_radical	øKp_22	PF01228.24	phiKp_22_00265	2.2e-20	Glycine radical
REGB_T4	øKp_22	PF10715.12	phiKp_22_00267	2.2e-51	T4-page Endoribonuclease RegB
TK	øKp_22	PF00265.21	phiKp_22_00273	5e-57	Thymidine kinase
DUF5856	øKp_22	PF19174.3	phiKp_22_00277	3.2e-34	Family of unknown function (DUF5856)
RlaP	øKp_22	PF10127.12	phiKp_22_00285	2.5e-16	RNA repair pathway DNA polymerase beta family
NUDIX	øKp_23	PF00293.31	phiKp_23_00012	6.5e-15	NUDIX domain
DUF262	øKp_23	PF03235.17	phiKp_23_00016	8.5e-17	Protein of unknown function DUF262
DUF5417	øKp_23	PF17438.5	phiKp_23_00023	5.5e-46	Family of unknown function (DUF5417)
PhoH	øKp_23	PF02562.19	phiKp_23_00041	1e-36	PhoH-like protein
PIN_4	øKp_23	PF13638.9	phiKp_23_00041	1.6e-15	PIN domain
DUF5484	øKp_23	PF17583.5	phiKp_23_00045	6.4e-15	Family of unknown function (DUF5484)
TK	øKp_23	PF00265.21	phiKp_23_00052	1.2e-50	Thymidine kinase
DUF5856	øKp_23	PF19174.3	phiKp_23_00055	8e-29	Family of unknown function (DUF5856)
Band_7	øKp_23	PF01145.28	phiKp_23_00056	2.9e-16	SPFH domain / Band 7 family
NUDIX	øKp_23	PF00293.31	phiKp_23_00057	2.2e-12	NUDIX domain
RlaP	øKp_23	PF10127.12	phiKp_23_00063	5.4e-16	RNA repair pathway DNA polymerase beta family
DNA_methylase	øKp_23	PF00145.20	phiKp_23_00066	2.6e-92	C-5 cytosine-specific DNA methylase
GPW_gp25	øKp_23	PF04965.17	phiKp_23_00082	2.9e-16	Baseplate wedge protein gp25
T4_baseplate	øKp_23	PF12322.11	phiKp_23_00083	4e-31	T4 bacteriophage base plate protein
T4_baseplate	øKp_23	PF12322.11	phiKp_23_00084	1.2e-38	T4 bacteriophage base plate protein
T4_tail_cap	øKp_23	PF11091.11	phiKp_23_00086	1.1e-63	Tail-tube assembly protein
Phage-tail_1	øKp_23	PF09097.13	phiKp_23_00089	1.3e-19	Baseplate structural protein, domain 1
DNA_ligase_A_M	øKp_23	PF01068.24	phiKp_23_00097	2e-15	ATP dependent DNA ligase domain
Phage_30_3	øKp_23	PF08010.14	phiKp_23_00101	7e-56	Bacteriophage protein GP30.3
Gly_radical	øKp_23	PF01228.24	phiKp_23_00107	1.2e-20	Glycine radical
dCMP_cyt_deam_1	øKp_23	PF00383.26	phiKp_23_00114	1.8e-16	Cytidine and deoxycytidylate deaminase zinc-binding region
MafB19-deam	øKp_23	PF14437.9	phiKp_23_00114	4.8e-11	MafB19-like deaminase
AAA_33	øKp_23	PF13671.9	phiKp_23_00118	2.6e-21	AAA domain
RNA_lig_T4_1	øKp_23	PF09511.13	phiKp_23_00122	2.9e-23	RNA ligase
Ribonuc_red_sm	øKp_23	PF00268.24	phiKp_23_00124	9.6e-39	Ribonucleotide reductase, small chain
Ribonuc_red_lgC	øKp_23	PF02867.18	phiKp_23_00125	9.6e-112	Ribonucleotide reductase, barrel domain
ATP-cone	øKp_23	PF03477.19	phiKp_23_00125	1.4e-16	ATP cone domain
Ribonuc_red_lgN	øKp_23	PF00317.24	phiKp_23_00125	6.5e-13	Ribonucleotide reductase, all-alpha domain
Thymidylat_synt	øKp_23	PF00303.22	phiKp_23_00126	1.3e-95	Thymidylate synthase
DHFR_1	øKp_23	PF00186.22	phiKp_23_00127	6.1e-18	Dihydrofolate reductase
AAA_23	øKp_23	PF13476.9	phiKp_23_00134	1.7e-12	AAA domain
SMC_N	øKp_23	PF02463.22	phiKp_23_00134	3.1e-12	RecF/RecN/SMC N terminal domain
DUF2654	øKp_23	PF10849.11	phiKp_23_00137	3.1e-25	Protein of unknown function (DUF2654)
RNaseH_C	øKp_23	PF09293.13	phiKp_23_00140	1.6e-33	T4 RNase H, C terminal
5_3_exonuc_N	øKp_23	PF02739.19	phiKp_23_00140	4.6e-13	5'-3' exonuclease, N-terminal resolvase-like domain
Phage_DsbA	øKp_23	PF11126.11	phiKp_23_00141	2.8e-17	Transcriptional regulator DsbA
Trans_coact	øKp_23	PF16805.8	phiKp_23_00142	5.3e-25	Phage late-transcription coactivator
T4_Gp59_N	øKp_23	PF08993.13	phiKp_23_00143	1.6e-26	T4 gene Gp59 loader of gp41 DNA helicase
T4_Gp59_C	øKp_23	PF08994.13	phiKp_23_00143	6.5e-22	T4 gene Gp59 loader of gp41 DNA helicase C-term
gp32	øKp_23	PF08804.13	phiKp_23_00144	1.3e-49	gp32 DNA binding protein like
Phage_RpbA	øKp_23	PF10789.12	phiKp_23_00145	3.5e-12	Phage RNA polymerase binding, RpbA
gp45-slide_C	øKp_23	PF09116.13	phiKp_23_00146	1.3e-22	gp45 sliding clamp, C terminal
DNA_PPF	øKp_23	PF02916.18	phiKp_23_00146	8e-11	DNA polymerase processivity factor
AAA	øKp_23	PF00004.32	phiKp_23_00147	1.5e-14	ATPase family associated with various cellular activities (AAA)
Phage_clamp_A	øKp_23	PF16790.8	phiKp_23_00148	1.7e-31	Bacteriophage clamp loader A subunit
Translat_reg	øKp_23	PF01818.20	phiKp_23_00149	6.1e-54	Bacteriophage translational regulator
DNA_pol_B	øKp_23	PF00136.24	phiKp_23_00152	8.5e-34	DNA polymerase family B
DNA_pol_B_exo1	øKp_23	PF03104.22	phiKp_23_00152	7.8e-17	DNA polymerase family B, exonuclease domain
Phage_head_chap	øKp_23	PF11113.11	phiKp_23_00154	2.3e-22	Head assembly gene product
DnaB_C	øKp_23	PF03796.18	phiKp_23_00155	1.6e-16	DnaB-like helicase C terminal domain
AAA_30	øKp_23	PF13604.9	phiKp_23_00167	4.5e-26	AAA domain
AAA_19	øKp_23	PF13245.9	phiKp_23_00167	4.2e-21	AAA domain
SH3_14	øKp_23	PF18343.4	phiKp_23_00167	1.5e-19	Dda helicase SH3 domain
Rv2179c-like	øKp_23	PF16473.8	phiKp_23_00170	6.1e-12	3'-5' exoribonuclease Rv2179c-like domain
Zn-ribbon_8	øKp_23	PF09723.13	phiKp_23_00181	7.6e-11	Zinc ribbon domain
DNA_gyraseB	øKp_23	PF00204.28	phiKp_23_00182	6e-16	DNA gyrase B
HATPase_c	øKp_23	PF02518.29	phiKp_23_00182	4.1e-15	Histidine kinase-, DNA gyrase B-, and HSP90-like ATPase
DNA_topoisoIV	øKp_23	PF00521.23	phiKp_23_00183	9.1e-82	DNA gyrase/topoisomerase IV, subunit A
Phage_holin_T	øKp_23	PF11031.11	phiKp_23_00198	5.7e-46	Bacteriophage T holin
GP38	øKp_23	PF05268.14	phiKp_23_00199	6.9e-16	Phage tail fibre adhesin Gp38
Peptidase_S74	øKp_23	PF13884.9	phiKp_23_00200	3.8e-14	Chaperone of endosialidase
Phage_T4_gp36	øKp_23	PF03903.16	phiKp_23_00201	1.7e-22	Phage T4 tail fibre
Fer4_12	øKp_23	PF13353.9	phiKp_23_00208	3.2e-46	4Fe-4S single cluster domain
Fer4_14	øKp_23	PF13394.9	phiKp_23_00208	3.9e-28	4Fe-4S single cluster domain
NRDD	øKp_23	PF13597.9	phiKp_23_00215	4.6e-177	Anaerobic ribonucleoside-triphosphate reductase
Gly_radical	øKp_23	PF01228.24	phiKp_23_00215	2.5e-21	Glycine radical
ATP-cone	øKp_23	PF03477.19	phiKp_23_00215	3.1e-18	ATP cone domain
Endonuclease_7	øKp_23	PF02945.18	phiKp_23_00217	4.5e-18	Recombination endonuclease VII
Endonuc-dimeris	øKp_23	PF09124.13	phiKp_23_00217	6.8e-15	T4 recombination endonuclease VII, dimerisation
MethyltransfD12	øKp_23	PF02086.18	phiKp_23_00219	7.4e-33	D12 class N6 adenine-specific DNA methyltransferase
NAPRTase	øKp_23	PF04095.19	phiKp_23_00221	3.1e-58	Nicotinate phosphoribosyltransferase (NAPRTase) family
NAMPT_N	øKp_23	PF18127.4	phiKp_23_00221	9.4e-23	Nicotinamide phosphoribosyltransferase, N-terminal domain
RNA_ligase	øKp_23	PF09414.13	phiKp_23_00226	2.1e-21	RNA ligase
T4_Rnl2_C	øKp_23	PF18043.4	phiKp_23_00226	8.6e-15	T4 RNA ligase 2 C-terminal
HAD_SAK_2	øKp_23	PF18143.4	phiKp_23_00238	8.7e-30	HAD domain in Swiss Army Knife RNA repair proteins
ResIII	øKp_23	PF04851.18	phiKp_23_00241	9.2e-13	Type III restriction enzyme, res subunit
UvsW-1	øKp_23	PF11637.11	phiKp_23_00242	4.9e-18	UvsW.1 domain
UvsY	øKp_23	PF11056.11	phiKp_23_00244	4.7e-38	Recombination, repair and ssDNA binding protein UvsY
Tn7_TnsA-like_N	øKp_23	PF08722.14	phiKp_23_00247	4.8e-24	TnsA-like endonuclease N terminal
Phage_gp53	øKp_23	PF11246.11	phiKp_23_00248	1.7e-37	Base plate wedge protein 53
Gp5_OB	øKp_23	PF06714.14	phiKp_23_00249	1.7e-58	Gp5 N-terminal OB domain
Phage_lysozyme	øKp_23	PF00959.22	phiKp_23_00249	6.4e-18	Phage lysozyme
Phage-Gp8	øKp_23	PF09215.13	phiKp_23_00254	3.8e-137	Bacteriophage T4, Gp8
T4_gp9_10	øKp_23	PF07880.14	phiKp_23_00255	1.8e-50	Bacteriophage T4 gp9/10-like protein
T4_gp9_10	øKp_23	PF07880.14	phiKp_23_00256	3.2e-49	Bacteriophage T4 gp9/10-like protein
Collar	øKp_23	PF07484.15	phiKp_23_00258	2e-12	Phage Tail Collar Domain
Fibritin_C	øKp_23	PF07921.15	phiKp_23_00259	3.2e-13	Fibritin C-terminal region
T4_neck-protein	øKp_23	PF11649.11	phiKp_23_00261	1.5e-84	Virus neck protein
T4-gp15_tss	øKp_23	PF16724.8	phiKp_23_00262	8e-94	T4-like virus Myoviridae tail sheath stabiliser
DNA_Packaging	øKp_23	PF11053.11	phiKp_23_00263	6.7e-51	Terminase DNA packaging enzyme
Terminase_6N	øKp_23	PF03237.18	phiKp_23_00264	3.1e-37	Terminase large subunit, T4likevirus-type, N-terminal
Terminase_6C	øKp_23	PF17289.5	phiKp_23_00264	4.1e-33	Terminase RNaseH-like domain
Phage_sheath_1	øKp_23	PF04984.17	phiKp_23_00265	3.3e-35	Phage tail sheath protein subtilisin-like domain
Phage_sheath_1C	øKp_23	PF17482.5	phiKp_23_00265	1e-18	Phage tail sheath C-terminal domain
Phage_sheath_1N	øKp_23	PF17481.5	phiKp_23_00265	3.3e-17	Phage tail sheath protein beta-sandwich domain
Portal_Gp20	øKp_23	PF07230.14	phiKp_23_00267	7.1e-166	Bacteriophage T4-like portal protein (Gp20)
Peptidase_S77	øKp_23	PF03420.16	phiKp_23_00270	8.6e-76	Prohead core protein serine protease
Gp23	øKp_23	PF07068.14	phiKp_23_00272	3.1e-252	Major capsid protein Gp23
Gp23	øKp_23	PF07068.14	phiKp_23_00274	6.4e-18	Major capsid protein Gp23
DUF3850	øKp_24	PF12961.10	phiKp_24_00002	1.7e-21	Domain of unknown function (DUF3850)
DUF6378	øKp_24	PF19905.2	phiKp_24_00003	1.1e-11	Domain of unknown function (DUF6378)
AAA_25	øKp_24	PF13481.9	phiKp_24_00016	1.5e-16	AAA domain
GP3_package	øKp_24	PF16677.8	phiKp_24_00017	1.8e-11	DNA-packaging protein gp3
Terminase_6N	øKp_24	PF03237.18	phiKp_24_00021	1.9e-12	Terminase large subunit, T4likevirus-type, N-terminal
DUF4055	øKp_24	PF13264.9	phiKp_24_00022	1.1e-27	Domain of unknown function (DUF4055)
Gp13-like	øKp_24	PF20036.2	phiKp_24_00025	2.4e-48	Major capsid protein 13-like
DnaT_2	øKp_24	PF20557.1	phiKp_24_00026	9.8e-16	Putative DnaT-like ssDNA binding protein
Phage_tail_3	øKp_24	PF08813.14	phiKp_24_00030	1.8e-39	Phage tail tube protein, TTP
Phage_TAC_4	øKp_24	PF08748.14	phiKp_24_00031	5.3e-22	Phage tail assembly chaperone
DUF1799	øKp_24	PF08809.14	phiKp_24_00032	1.1e-11	Phage related hypothetical protein (DUF1799)
TMP_2	øKp_24	PF06791.16	phiKp_24_00033	2.5e-47	Prophage tail length tape measure protein
Tape_meas_lam_C	øKp_24	PF09718.13	phiKp_24_00033	1e-18	Lambda phage tail tape-measure protein (Tape_meas_lam_C)
Phage_min_tail	øKp_24	PF05939.16	phiKp_24_00034	1.4e-13	Phage minor tail protein
Phage_tail_L	øKp_24	PF05100.15	phiKp_24_00035	4.8e-44	Phage minor tail protein L
NLPC_P60	øKp_24	PF00877.22	phiKp_24_00036	8.5e-16	NlpC/P60 family
Prok-JAB	øKp_24	PF14464.9	phiKp_24_00036	8.1e-12	Prokaryotic homologs of the JAB domain
DUF1983	øKp_24	PF09327.14	phiKp_24_00038	2.7e-17	Domain of unknown function (DUF1983)
SSB	øKp_24	PF00436.28	phiKp_24_00042	1.5e-40	Single-strand binding protein family
ERF	øKp_24	PF04404.15	phiKp_24_00043	1.4e-23	ERF superfamily
DUF3799	øKp_24	PF12684.10	phiKp_24_00044	5.4e-29	PDDEXK-like domain of unknown function (DUF3799)
Prim_Zn_Ribbon	øKp_24	PF08273.15	phiKp_24_00049	1.5e-11	Zinc-binding domain of primase-helicase
Dam	øKp_24	PF05869.14	phiKp_24_00053	4.8e-37	DNA N-6-adenine-methyltransferase (Dam)
Phage_holin_3_1	øKp_24	PF05106.15	phiKp_24_00058	2.8e-11	Phage holin family (Lysis protein S)
DUF2514	øKp_24	PF10721.12	phiKp_24_00059	1.9e-14	Protein of unknown function (DUF2514)
UvsY	øKp_26	PF11056.11	phiKp_26_00001	4.7e-38	Recombination, repair and ssDNA binding protein UvsY
UvsW-1	øKp_26	PF11637.11	phiKp_26_00003	4.9e-18	UvsW.1 domain
ResIII	øKp_26	PF04851.18	phiKp_26_00004	9.2e-13	Type III restriction enzyme, res subunit
HAD_SAK_2	øKp_26	PF18143.4	phiKp_26_00007	8.7e-30	HAD domain in Swiss Army Knife RNA repair proteins
RNA_ligase	øKp_26	PF09414.13	phiKp_26_00019	2.1e-21	RNA ligase
T4_Rnl2_C	øKp_26	PF18043.4	phiKp_26_00019	8.6e-15	T4 RNA ligase 2 C-terminal
NAPRTase	øKp_26	PF04095.19	phiKp_26_00024	3.1e-58	Nicotinate phosphoribosyltransferase (NAPRTase) family
NAMPT_N	øKp_26	PF18127.4	phiKp_26_00024	9.4e-23	Nicotinamide phosphoribosyltransferase, N-terminal domain
MethyltransfD12	øKp_26	PF02086.18	phiKp_26_00026	7.4e-33	D12 class N6 adenine-specific DNA methyltransferase
Endonuclease_7	øKp_26	PF02945.18	phiKp_26_00028	4.5e-18	Recombination endonuclease VII
[truncated: 196 more rows]
